# Supplementary material for: Identification of key regulators responsible for dysregulated networks in osteoarthritis by large-scale expression analysis
Source: J Orthop Surg Res. 2021 Apr 14;16:259. doi: 10.1186/s13018-021-02402-9 (PMC8045172; doi:10.1186/s13018-021-02402-9)
Supplement: Supplementary file 1 — Additional file 1: Sup.table 1: Differentially expressed genes (DEGs) between OA and normal. [file 13018_2021_2402_MOESM1_ESM.txt]

AASS
AATF
ABCC3
ABTB2
ACVR1B
ADA
ADAMTS9
ADAMTSL4
ADM
ADO
AFF1
AGA
AGPS
AIF1
AK1
ALAD
AMIGO2
AMPH
ANGPTL2
ANGPTL7
ANKH
ANXA11
ANXA4
AOC2
AOX1
AP5M1
APOD
APOLD1
APOO
ARHGAP26
ARHGAP33
ARID5A
ARID5B
ARL2BP
ARL4C
ARL5A
ARL6IP5
ARSB
ASCC1
ASF1A
ASL
ATF3
ATF4
ATP5G1
ATRN
B3GALNT1
BAZ2A
BCL6
BET1
BEX4
BHLHE40
BMP2
BORA
BPGM
BRD4
BTG1
BTG3
C11orf71
C1GALT1C1
C1orf123
C1QTNF3
C2
CAAP1
CACNA1I
CADPS2
CAPG
CAPZA1
CARHSP1
CBLB
CBX7
CCDC28A
CCNG2
CD4
CD58
CDC42EP4
CDH11
CDK11B
CDK14
CDK2
CDK5
CDKN1A
CDV3
CEBPB
CEBPD
CEBPZ
CERK
CFI
CFLAR
CHKA
CIT
CLASP2
CLASRP
CLCN4
CLDN5
CLIC3
CLP1
CNOT8
CNPY2
COL1A1
COL3A1
COL7A1
COL8A1
COL8A2
CORO1A
CRELD2
CRIP1
CSN1S1
CTH
CTSO
CUL2
CYB5A
CYP4B1
CYR61
DCAF16
DCAF7
DDIT3
DDIT4
DENND1A
DENND1B
DENND3
DHFR
DIRAS3
DMPK
DMWD
DNAJC10
DNAJC15
DNAJC9
DOCK6
DOK1
DOLK
DPT
DPYS
DSCC1
DUSP1
DUSP22
DYM
DYSF
E2F3
ECE1
EFNA1
EIF1
EIF2B2
EIF3I
ELOVL4
EMC7
EMC9
EML1
ENC1
ENOSF1
ENOX1
ERCC8
ERN2
ETS2
ETV7
EXTL2
FADD
FADS3
FAM114A1
FAM162A
FAM171A1
FANCF
FAP
FBLN1
FBLN2
FBLN5
FEZ2
FGF14
FGGY
FLRT2
FLT1
FMO5
FNBP4
FOLR1
FOSB
FOSL1
FOSL2
FOXC2
FOXO3
FRMD4A
FUCA1
FUT4
FUT8
FZD1
FZD7
GABARAPL1
GABBR1
GABRA4
GABRB1
GADD45A
GADD45B
GALNT7
GBE1
GCHFR
GEMIN2
GHITM
GLB1
GLI3
GLRB
GLRX
GLUL
GM2A
GMPR
GOLGA8A
GOT2
GPC4
GPM6B
GPN3
GPR88
GPRC5C
GSDMB
GSPT2
GSTK1
GTF2E1
GYG1
H1FX
H3F3B
HDAC7
HES1
HIST1H1C
HK3
HMGB2
HMGN1
HMGN5
HMOX1
HOXA3
HSBP1
HSD11B2
HSD17B12
HSD17B7
HSF1
HSP90AB1
HTR2B
ICAM1
ICMT
IER2
IER3
IFI44
IFIT1
IFRD1
IFT20
IGF1R
IGF2BP2
IGFBP1
IL6R
ILVBL
INHBB
INSIG1
INSIG2
INSR
IRF2
ITFG1
ITGA5
ITGB1
ITPKC
JMJD6
JUN
KAT8
KAZALD1
KBTBD11
KCNK7
KCNN4
KDELR3
KDM6B
KLF10
KLF4
KLF9
KLHL24
LAMA3
LEPROTL1
LGALS1
LIF
LIPC
LOXL1
LRP6
LRRC8D
LSM1
LSM14B
LTA4H
LTB4R
LTBP1
MAB21L2
MAD1L1
MAFF
MAGED1
MAOA
MAP2K7
MAP3K8
MAPK13
MAPK8IP3
MAPKAPK3
MCL1
MCM2
MCM6
MDH1
MED13L
MED20
MEIS1
MFSD11
MFSD5
MICALL2
MICB
MINPP1
MKNK2
MKRN1
MLEC
MMP14
MMP3
MN1
MNS1
MOAP1
MPP5
MRC2
MRPL11
MRPL42
MRPL49
MT1X
MTCH2
MTHFD2
MTO1
MXI1
MXRA5
MYC
MYLIP
MYO15B
MYO1B
MYOC
MZF1
NAMPT
NASP
NAT1
NAT2
NDN
NDRG1
NELL1
NFIL3
NFKB2
NGDN
NID1
NIT1
NME5
NOP14
NOTCH1
NOVA1
NPAS2
NR4A3
NSL1
NUDT1
NUDT18
NUP98
NXF1
NXT2
ORAI3
ORC3
OSGEPL1
OXSM
PABPC1
PARD3
PCDHGA1
PCK2
PCOLCE
PDCL
PDGFC
PDHB
PDIA5
PDZRN4
PELI1
PER1
PHC2
PHF21A
PIGA
PIGK
PIGN
PIM1
PLBD1
PLEK
PLIN2
PLK3
PNISR
PODNL1
POLR3B
POLR3C
PPARD
PPARG
PPIC
PPP1R15A
PPT1
PRDX4
PRKAG2
PRKCZ
PRPF3
PRR11
PRRC2C
PRSS23
PSEN2
PSMD3
PTAFR
PTGER4
PTGS1
PTN
PTPN22
PTPRD
PTPRS
RAD9A
RBPMS
RCN2
RFC2
RGS10
RGS4
RHOB
RHOBTB1
RNASEL
RND1
RNF113A
RNF19A
RPN2
RPS6KA1
RTP4
RYBP
SAMSN1
SARS
SASH1
SAT1
SBNO2
SCAF4
SCD
SCNN1A
SCRG1
SCRN3
SDC4
SEC14L1
SEC14L4
SEMA3A
SF1
SFPQ
SGCB
SGCG
SGK1
SH2B1
SH2B2
SIN3B
SLC19A2
SLC25A20
SLC25A37
SLC29A3
SLC2A10
SLC2A3
SLC30A5
SLC38A6
SLC39A14
SLC3A2
SLC5A6
SLC7A5
SLCO2B1
SLCO4A1
SNN
SNRNP70
SOCS3
SOCS6
SOX13
SOX9
SPA17
SPARC
SPATS2L
SPINT2
SPOCK1
SPRY4
SPSB1
SRR
SRSF4
SRSF5
STAC
STC2
STEAP1
STK24
STMN1
STOM
STS
SULF1
SUN2
SYNE2
SZRD1
TBKBP1
TCF7
TCTN1
TFDP1
TGFBR3
TGIF1
TIMP4
TIPARP
TM9SF1
TM9SF2
TMCO1
TMED9
TMEM14A
TMEM230
TMEM243
TNFAIP3
TNFRSF10B
TNFRSF11B
TNFSF11
TNFSF13
TOB2
TOM1L1
TOX3
TRAF3IP2
TREM2
TRIB1
TRIM32
TRIP10
TSC22D3
TSPAN3
TSPYL2
TTC37
TXNDC15
TXNDC9
TXNIP
TXNL4A
TYMS
UBA5
UBL4A
UCK2
UCP2
UGCG
ULK1
UNC119B
UPP1
USP36
VANGL1
VEGFA
VOPP1
WAC
WDR5B
WDR60
WNT5B
WSB1
YIF1A
YIPF3
ZBTB16
ZFAND5
ZFP36
ZFP36L1
ZFYVE21
ZKSCAN4
ZKSCAN7
ZMAT3
ZNF180
ZNF184
ZNF304
ZNF329
ZNF331
ZNF423
ZNF557
ZNF606
ZSCAN31
ZWINT
