# Supplementary material for: Identification of key regulators responsible for dysregulated networks in osteoarthritis by large-scale expression analysis
Source: J Orthop Surg Res. 2021 Apr 14;16:259. doi: 10.1186/s13018-021-02402-9 (PMC8045172; doi:10.1186/s13018-021-02402-9)
Supplement: Supplementary file 2 — Additional file 2: Sup.table 2: RP scores of public ChIP-seq data of JUN. [file 13018_2021_2402_MOESM2_ESM.txt]

Symbol	X2078	X2366	X2367	X37354	X38743	X42727	X45685	X45744	X45830	X45848	X45874	X45888	X45892	X45930	X45938	X45952	X47288	X52500	X55299	X55300	X56632	X56633	X56634	X67573	X84611	mean.RP
A1BG	2.061	0	0	1.054	0.16	1.177	0	0.209	0.697	0.415	2.061	0.73	1.047	0.097	0.982	0.218	1.108	0.519	0.957	0.148	0	0	0	0	2.37	0.6404
A1CF	0	0	0	0	0	0.005	0	0.086	1.004	0.086	0	0	0.086	0	0	0.086	0.069	0.096	0.339	0.213	0.086	0.086	0.086	0	0.242	0.1028
A2M	0.005	0	0	0.057	0	0.029	0	1.067	1.904	0.14	0.005	0.269	0	0	0	0	0	0.945	0	0	0	0	0	0	0.864	0.2114
A2ML1	0.06	0	0	0.017	0.628	1.084	0	0	0	0.563	0.06	0.84	0.06	0.679	0.053	0.06	0.001	0.571	0	0	0	0	0	0	0.009	0.1874
A3GALT2	0.441	0	0	0.45	0	0.012	0.228	0.001	0.246	0.49	0.441	0.45	0.357	0.03	0.025	0.198	0.039	0.822	0.754	0.241	0.229	0.229	0.012	0	1.575	0.2908
A4GALT	0.64	0	0	1.054	0	1.364	0.017	1.354	0.962	1.609	0.64	0.008	0.49	0.4	0.384	0.393	1.735	1.313	1.934	1.311	1.249	1.235	1.568	0.919	2.446	0.921
A4GNT	0.043	0	0	0.447	0	0.471	0	0.149	0.035	0.034	0.043	0.058	0.012	0.01	0	0.01	0.023	0.723	0.217	0.099	0	0.022	0	0	0.492	0.11552
AAAS	3.157	0	0	1.782	0.976	1.727	0.002	0.162	0.057	1.353	3.157	0.899	2.579	0.295	0.863	2.005	0.196	1.654	1.368	0.003	0.031	0.029	0.03	0	2.812	1.00548
AACS	0.006	0	0	0.348	0	1.334	0	0.884	0.038	0.013	0.006	0.001	0.102	0	0	0	0	0.014	0.014	0.013	0	0	0	0	0.35	0.12492
AADAC	0.252	0	0	1.53	0	0.918	0	0.982	0.056	0.39	0.252	0.225	0.251	0.202	0.879	0.88	0.001	2.526	0.272	0.202	0.037	0.067	0.067	0.001	2.475	0.4986
AADACL2	0.055	0	0	0.424	0	0.095	0	0.136	0.092	0.503	0.055	0.641	0.018	0.055	0.057	0.057	0	0.306	0.151	0.038	0.117	0.117	0.117	0	0.359	0.13572
AADACL3	0.186	0	0	0.022	0	0.019	0	0.022	0.228	0.058	0.186	0.072	0.171	0.034	0.035	0.052	0.005	0.683	0.004	0.002	0.002	0.003	0.002	0	0.059	0.0738
AADACL4	1.639	0	0	0.772	0	0.687	0	0.769	0.967	1.797	1.639	2.239	1.218	0.892	0.938	1.515	0.045	0.995	0.495	0.353	0.333	0.385	0.334	0.001	1.819	0.79328
AADAT	0.141	0	0	1.024	0.004	0.019	0	0.978	0.466	0.002	0.141	0.023	0.005	0.023	0.023	0.005	0	0.282	0.972	0	0	0	0	0	1.006	0.20456
AAGAB	1.007	0	0	0.999	0.048	1.129	0	0.005	0.932	1.066	1.007	1	1.377	0.001	0.007	0.006	1	1.168	1.909	1.903	1.005	1.004	1.005	0.999	1.195	0.79088
AAK1	2.002	0	0	1.207	0	2.196	0.113	1.733	1.577	2.078	2.002	1.172	1.982	1.687	1.164	1.966	0.004	2.274	1.851	1.77	1.65	1.66	1.656	0	3.75	1.41976
AAMDC	0.988	0	0	0.985	0	0.971	0	0.006	0.002	0.972	0.988	0.002	0.984	0.002	0	0.002	0	0.018	0.082	0.013	0	0	0.075	0	1.893	0.31932
AAMP	2.926	0	0	1.514	0	0.542	0.115	0.307	0.507	0.625	2.926	1.007	1.635	0.817	0.717	1.601	1.627	0.93	1.915	0	0	0	0	0	4.605	0.97264
AANAT	3.017	0	0	2.507	0	2.029	0.027	0.309	1.33	0.909	3.017	1.703	1.821	0.31	0.331	0.804	1.638	0.315	0.967	0.456	0.778	0.817	0.773	0	3.246	1.08416
AAR2	1.106	0	0	1.017	0	0.225	0.998	0.01	0.263	0.042	1.106	1.204	1.13	0.108	1.026	0.027	0.999	0.057	1.029	1.002	0.001	0.004	0.002	0	1.05	0.49624
AARD	0.013	0	0	0.043	0	0	0	1.26	0.027	0.001	0.013	0.484	0	0.012	0.012	0.043	1.453	0.321	0.839	0.843	0	0	0	0.57	0.516	0.258
AARS1	1.136	0	0	1.603	0	1.587	0.019	0.428	1.508	1.077	1.136	1.088	1.141	0.02	0.02	1.011	1.084	0.18	0.963	0.623	0	0	0.007	0.197	2.069	0.67588
AARS2	2.239	0	0	1.404	0	1.555	0.013	0.022	0.029	1.14	2.239	1.793	1.293	1.014	1.023	1.035	1.02	0.266	1.133	1.118	0.118	0.022	0.118	0	2.272	0.83464
AARSD1	2.837	0	0	1.711	0	1.754	0.111	1.095	1.347	1.54	2.837	1.459	2.079	0.303	1.298	1.335	0.119	0.225	0.881	0.165	0.099	0	0.008	0.095	2.625	0.95692
AASDH	1.272	0	0	1.034	0	1.231	0.232	0.01	0.241	1.656	1.272	1.006	1.231	0.003	0	0.976	1.203	0.483	0.237	0.995	0	0	0	0	1.306	0.57552
AASDHPPT	1.025	0	0	0.069	0	2.012	0.022	0.064	0.797	0.638	1.025	1.026	1.009	0.011	0.022	0.033	1.029	0.712	0.459	0.038	0.022	0.038	0.022	0.011	1.687	0.47084
AASS	0	0	0	0	0	0.998	0	0.42	0.401	0.462	0	0	0	0	0	0	0	0.534	0.67	0	0	0.208	0.211	0	2.82	0.26896
AATF	1.385	0	0	1.333	0	1.151	0.042	0.158	0.129	0.121	1.385	1.148	1.386	0.001	0.001	0.377	0	0.556	0.343	0.192	0.191	0.222	0.19	0	1.441	0.47008
AATK	2.332	0	0	1.193	0	0.902	0.509	1.47	0.077	0.51	2.332	0.952	1.441	0.733	0.738	0.866	0.434	0.877	0.272	0.173	0.083	0.175	0.179	0	1.625	0.71492
ABAT	0.133	0	0	0.118	0	0.027	0.001	0.113	0.797	0.115	0.133	0.123	0.122	0.004	0.004	0.114	0.005	1.076	0.814	0.113	0	0	0.112	0	0.156	0.1632
ABCA1	0.113	0	0	2.109	0	0.162	0.917	0.335	0.908	1.068	0.113	0.174	0.32	0.1	0.1	0.1	0.001	2.855	1.18	1.098	1.09	1.089	1.091	0	1.188	0.64444
ABCA10	0.55	0	0	0.541	0	0.012	0	0.298	0.99	0.775	0.55	0.539	0.012	0.87	0.008	0.008	0.193	0.069	0.85	0.012	0.008	0.008	0.008	0.189	1.079	0.30276
ABCA12	0.032	0	0	0	0	0.009	0.521	0	0.628	0.054	0.032	0.032	0	0	0.032	0	0.957	0.549	1.058	0.953	0	0	0	0	1.091	0.23792
ABCA13	0.023	0	0	0.02	0	0.167	0.003	0.023	0.059	1.651	0.023	0.006	0.023	0.006	0.006	0.018	0.003	1.174	1.798	0.453	0.003	0.003	0.006	0	1.653	0.28484
ABCA2	2.762	0	0	0.859	0	1.025	0.29	0.236	0.02	0.102	2.762	2.209	2	0	0.119	0.106	0.181	0.17	0.36	0.121	0.232	0.233	0.023	0.023	4.246	0.72316
ABCA3	1.917	0	0.979	1.034	0	0.98	0.009	1.628	0.246	0.882	1.917	1.635	1.727	0.873	1.632	1.63	0	2.52	0.645	0.637	0.638	0.002	0.635	0	1.642	0.95232
ABCA4	0.123	0	0	0.076	0.001	0	0	0.094	0.048	1.269	0.123	0	0.032	0	0	0	0.338	1.331	2.082	0.922	0.026	0.026	0.027	0.07	2.443	0.36124
ABCA5	0.997	0	0	0.995	0	0.992	0	0.445	0.087	0.048	0.997	0.004	0.998	0.009	0	0	1.012	0.86	1.314	1.002	0	0	0	0.041	1.033	0.43336
ABCA6	0.573	0	0	0.096	0	0.098	0	0.102	1.548	1.29	0.573	0.774	1.34	0.775	0.775	0.774	0.095	0.822	0.097	0.095	0.095	0.095	0.095	0.095	1.131	0.45352
ABCA7	2.707	0	0	0.483	0	1.48	0.326	0.675	0.425	0.558	2.707	0.494	0.56	0.43	1.368	0.445	0.383	0.382	0.691	0.475	0.304	0.437	0.023	0.062	3.524	0.75756
ABCA8	1.056	0	0	0	0	0.003	0	0.045	0.012	0.229	1.056	1.058	1.059	1.066	0.02	0.06	0.041	0.067	0.042	0.041	0	0	0	0.041	1.335	0.28924
ABCA9	1.292	0	0	0.001	0	1.699	0	1.938	1.945	1.809	1.292	1.015	2.13	1.374	1.016	1.016	0.001	2.059	0.857	0.001	0.001	0.001	0.001	0.001	1.395	0.83376
ABCB1	0.164	0	0	0	0.007	1.295	0	0.216	1.12	1.206	0.164	0.164	0.164	0.164	0.164	0.164	0.474	1.358	0.473	0.022	0	0	0	0.474	2.049	0.39368
ABCB10	1.07	0	0	0.154	0	1.024	0	0	0.39	0.569	1.07	0.92	0.156	0.827	0.828	0.908	1.01	0.428	0	0	0	0	0	0	1.096	0.418
ABCB11	1.563	0	0	0.56	0	1.178	0	1.236	0.312	2.183	1.563	1.421	1.395	1.394	1.393	1.425	0.102	1.272	0.964	0.352	0.31	0.31	0.351	0.012	2.637	0.87732
ABCB4	0.094	0	0	0.001	0	0.944	0	0.333	0.502	0.93	0.094	0.001	0.001	0.001	0.001	0.004	0.002	0.989	0.003	0	0	0	0	0	0.997	0.19588
ABCB5	0.308	0	0	0	0	0.002	0	0.834	0.024	0.832	0.308	0.309	0.308	0	0	0	0	0.414	0.272	0.271	0	0	0	0	0.864	0.18984
ABCB6	2.264	0	0	3.064	0.988	2.393	0.204	1.142	1.378	1.535	2.264	3.058	3.156	1.008	1.019	0.949	1.625	1.482	1.18	1.508	0.981	0.976	1.41	0.023	3.399	1.48024
ABCB7	0.889	0	0	0.001	0	0.98	0	0.746	0	0	0.889	0	0.889	0	0	0	0	0.002	0.001	0	0	0	0	0	0	0.17588
ABCB8	2.563	0	0	1.958	0.988	1.399	0.054	0.674	0.078	0.938	2.563	2.545	2.42	0.686	0.562	1.769	0	0.753	1.578	0.47	0.465	0.467	0.469	0	2.508	1.03628
ABCB9	2.091	0	0	2.138	0	2.676	1.003	1.981	1.284	2.605	2.091	2.825	1.878	0.774	1.029	1.98	1.638	1.66	2.462	1.675	0.765	0.761	1.183	0.734	4.767	1.6
ABCC1	3.475	0	0	2.251	0	0.343	0	2.074	1.522	2.763	3.475	1.625	2.545	1.744	1.626	2.022	2.455	2.149	4.872	2.991	1.256	2.269	1.494	0	4.121	1.88288
ABCC10	1.987	0	0	1.202	0	1.055	0	1.033	2.212	1.949	1.987	1.315	2.117	0.141	0.001	1.034	0.162	1.138	1.125	1.05	0.942	0.105	0	0	2.039	0.90376
ABCC11	1.461	0	0	1.206	0	2.965	0	0.046	2.077	0.908	1.461	1.013	1.036	0.045	1.001	0.045	0.009	1.184	0.99	0.984	0.06	0.06	0.065	0.008	1.64	0.73056
ABCC12	0.925	0	0	1.707	0	0.003	0	0.64	0.958	0.655	0.925	0.922	1.55	0.639	0.642	0.64	0.468	0.82	1.731	1.732	1.475	1.472	1.735	0.455	1.185	0.85116
ABCC2	0.686	0	0	1.732	0.635	0.702	0.025	2.38	1.237	2.446	0.686	0.667	0.677	0.637	0.638	0.65	2.155	1.187	1.726	1.121	1.495	1.471	1.47	1.483	2.623	1.14116
ABCC3	1.832	0	0	0.945	0.158	1.679	0	1.155	1.071	1.238	1.832	0.052	1.177	0.159	0.006	0.159	0.903	0.935	1.063	1.042	0.785	0.887	0.891	0.768	2.57	0.85228
ABCC4	2.239	0	0	2.204	0	0.024	0.105	1.481	1.186	2.479	2.239	2.468	1.453	2.079	1.404	1.408	0.403	1.293	2.048	2.005	0.963	0.757	0.961	0	3.257	1.29824
ABCC5	1.953	0	0.001	1.964	0.749	1.441	0	0.69	0.238	1.122	1.953	1.497	2.261	1.645	1.497	1.557	0.992	0.241	1.011	0.015	0	0.002	0.002	0	3.096	0.95708
ABCC6	0.289	0	0	0.162	0	0	0	0	0.609	0.006	0.289	0.005	0.449	0.01	0	0.125	0	0.227	0	0	0	0	0	0	0.78	0.11804
ABCC8	0.009	0	0	1.042	0.064	0.133	0.145	0.991	0.13	0	0.009	0.004	0.031	0	0	0	0	0.006	0.023	0	0	0	0	0	0.023	0.1044
ABCC9	0	0	0	0.001	0	0	0	0	0.862	0.029	0	0	0.029	0.001	0.001	0.001	0	1.214	0.247	0.244	0	0	0	0	0.007	0.10544
ABCD1	0.938	0	0	0.153	0	0.958	0	0	0	0.056	0.938	0.099	0.995	0	0.056	0.056	0.128	0	1.372	0.944	0.056	0.942	0.056	0	2.833	0.4232
ABCD2	0.677	0	0	0.006	0	0.159	0.001	0.839	1.01	0.377	0.677	0	0.68	0	0.678	0	0.073	0.449	0.767	0.391	0.387	0.377	0	0	1.367	0.3566
ABCD3	1.033	0	0	1.09	0.001	1.102	0.014	0.032	0.291	0.026	1.033	0.329	1.003	0.014	0	0	0.015	1.004	0.06	0.059	0.015	0.016	0.014	0.014	1.976	0.36564
ABCD4	1.042	0	0	1.136	0	1.028	1.189	1.061	0.128	1.061	1.042	0.995	1.019	0	0	0	1.106	0.128	1.254	1.062	0.129	1.059	0.129	0.128	1.928	0.66496
ABCE1	1.007	0	0	1.001	0	1.095	0.994	0.991	1.056	1.98	1.007	1.003	1.011	0.992	0.997	0.992	1.094	2.548	1.958	0.993	0	0.966	0	0	1.986	0.94684
ABCF1	1.811	0	0.001	1.424	0.003	1.954	0.007	0.263	0.47	0.663	1.811	1.914	1.708	0.462	0.196	0.78	0.023	1.492	1.642	0.087	0.406	0.41	0.441	0	2.714	0.82728
ABCF2	2.023	0	0.023	0.755	0.023	1.726	0.005	0	0.001	0.659	2.023	1.094	1.021	0.001	0.001	1.037	1.682	0.67	0.663	0.667	0	0	0.658	0	2.38	0.68448
ABCF3	2.765	0	0	1.734	0.552	1.475	0.001	0.042	0.311	1.395	2.765	2.004	2.204	0.006	0.388	1.853	1.669	0.05	0.76	0.562	0.554	0.041	0.56	0	3.447	1.00552
ABCG1	2.399	0	0	0.028	0.486	0	0.024	2.033	1.004	2.624	2.399	0.749	1.914	0	0	0.748	0.002	1.146	0.008	0.008	0.568	0.566	0.007	0.002	1.743	0.73832
ABCG2	0.788	0	0	1.664	0.265	1.994	1.242	1.173	1.769	2.458	0.788	0.456	0	0.262	0.025	0.985	0.025	1.611	2.653	1.672	0.355	0.611	1.345	0	2.745	0.99544
ABCG4	0.917	0	0	0.523	0	0.916	0.664	0.622	0.281	0.97	0.917	1.17	0.856	0.27	0.011	0.42	0.02	1.217	1.013	0.081	0.081	0.618	0.011	0	2.354	0.55728
ABCG5	0.59	0	0	0.05	0.728	0.024	0	0.066	0.269	0.544	0.59	0.589	0.59	0.533	0.004	0.533	0.008	0.642	0.566	0.01	0	0	0.001	0	0.583	0.2768
ABCG8	0.468	0	0	0.048	0.963	0.018	0	0.067	0.206	0.423	0.468	0.467	0.468	0.407	0.003	0.408	0.006	0.498	0.433	0.007	0	0	0.001	0	0.449	0.23232
ABHD1	1.769	0	0	0.634	0	1.315	0.474	0.649	1.465	0.571	1.769	0.915	0.943	1.118	0.681	0.792	0.112	0.158	0.055	0.001	0	0.001	0	0	0.729	0.56604
ABHD10	0.999	0	0	1.468	0.001	1.455	0.225	0.548	0.1	0.914	0.999	0	0	0	0	0	0.361	1.334	0.645	1.22	0.007	0.059	0.034	0	2.398	0.51068
ABHD11	3.219	0	0	1.562	0.79	1.411	0.818	1.311	0.212	1.535	3.219	2.629	2.693	1.776	1.307	1.418	1.639	0.676	0.776	0.677	0.57	0.331	0.687	0.001	2.965	1.28888
ABHD12	1.859	0	0	1.314	0.004	1.298	0	0.292	0.474	0.425	1.859	0.318	0.316	0.004	0.004	0.004	0.557	0.885	1.418	1.276	0.302	0.297	0.297	0	3.052	0.6502
ABHD12B	0.043	0	0	0.07	0	0.01	0	0.08	0.056	0.053	0.043	0.026	0.033	0.026	0.003	0.026	0.008	0.536	0.302	0.3	0.2	0.198	0.198	0	0.705	0.11664
ABHD13	0.998	0	0	0.997	0	1.012	0.999	0.299	0.44	0.299	0.998	1.52	0.999	0	0	0	0	0.74	1.296	0.998	0	0	0	0	2.664	0.57036
ABHD14A	0.842	0	0	2.438	0.59	3.19	0.305	1.145	0.429	0.228	0.842	0.544	2.069	0	0	0.203	0.243	0.536	0.812	0.812	0.212	0.011	0.214	0	4.006	0.78684
ABHD14A-ACY1	0.842	0	0	2.438	0.59	3.19	0.305	1.145	0.429	0.228	0.842	0.544	2.069	0	0	0.203	0.243	0.536	0.812	0.812	0.212	0.011	0.214	0	4.006	0.78684
ABHD14B	0.841	0	0	2.428	0.573	3.195	0.302	1.131	0.43	0.222	0.841	0.534	2.084	0	0	0.197	0.235	0.539	0.789	0.788	0.206	0.011	0.207	0	4.001	0.78216
ABHD15	1.089	0	0	0.586	0	0.036	0.393	0.433	0.469	0.452	1.089	0.222	1.595	0.517	0.541	0.543	0.191	0.284	0.15	0.008	0.007	0.008	0.007	0	3.617	0.48948
ABHD16A	2.825	0	0	1.342	0	1.456	0.278	2.227	1.157	1.957	2.825	2.069	2.486	1.854	1.664	2.378	1.307	1.213	0.39	0.32	1.113	1.228	1.288	0.01	3.425	1.39248
ABHD16B	2.516	0	0	1.492	0	0.765	0.002	0.759	0.104	1.274	2.516	2.286	1.735	0.057	0.003	0.058	1.481	1.165	1.307	1.216	0.055	0.125	0.549	0.721	4.424	0.9844
ABHD17A	2.805	0	0	2.085	0	1.489	0.264	0.008	0.068	0.107	2.805	2.663	1.825	0.006	0.468	0.548	0.611	0.028	0.843	0.02	0.007	0.007	0.007	0	3.833	0.81988
ABHD17B	0	0	0	0.997	0	1.993	0	0.02	0.401	0	0	0.999	1	0	0	0	0.005	0.427	0.496	0.001	0	0	0	0	1.032	0.29484
ABHD17C	0.515	0	0	0.064	0.344	1.287	0	0.001	0.019	0.224	0.515	0.004	0.521	0	0	0	0	0.318	0.004	0.002	0.001	0	0.001	0	0.035	0.1542
ABHD18	1.005	0	0	1.733	0.013	1.005	0.003	0	0.028	0.007	1.005	1.693	1.005	0.001	0.001	0.001	0.993	0.716	0.522	0.005	0.001	0	0	0	1.643	0.4552
ABHD2	2.862	0	0.781	1.742	0.975	2.181	0.001	3.097	2.046	4.198	2.862	1.648	1.624	1.657	0.689	1.39	0.972	2.363	2.795	2.111	1.609	1.356	2.118	0	4.236	1.81252
ABHD3	1.414	0	0	1.618	0	1.081	0	1.59	0	2.304	1.414	1.284	0.642	0.603	0.624	0.597	0.027	1.592	1.407	1.389	0.538	0.538	0	0	2.282	0.83776
ABHD4	0.74	0	0	1.155	0	2.285	0	1.362	0.274	1.597	0.74	1.175	1.041	0.965	0.968	1.135	0.049	1.287	2.836	0.605	0.6	0.604	0.575	0.049	4.207	0.96996
ABHD5	2.144	0	0	1.333	0	1.312	0	1.523	0.688	0.513	2.144	0.616	1.053	1.592	0.766	1.884	0.305	0.499	1.52	0.42	0.354	0.345	0.374	0	1.587	0.83888
ABHD6	0.542	0	0	0.022	0	0.029	0.041	1.64	1.509	0.16	0.542	0.015	0.676	0.023	0.014	0.015	0.102	1.55	1.66	1.395	0.297	1.124	0.312	0.01	1.325	0.52012
ABHD8	4.307	0	0	2.751	0	1.006	0	2.705	0.146	1.153	4.307	2.965	1.055	0.722	0.597	1.416	0.2	0.721	2.032	1.103	1.06	1.236	1.078	0	5.234	1.43176
ABI1	0.999	0	0	1.004	0.001	0.992	0.125	0.005	0.001	1.207	0.999	1.229	0.001	0.001	0.001	0.262	0.949	0.073	0.949	0.004	0	0.001	0	0	2.362	0.4466
ABI2	0.005	0	0	1.006	0	0.999	0	0	0.384	0.083	0.005	0.004	0.003	0.004	0.004	0.267	0.42	0.831	0.464	1	0.08	0.076	0.076	0.076	1.915	0.30808
ABI3	0.526	0	0	0.779	0.279	0.585	0	0.949	0.015	1.601	0.526	0.906	0.507	0.001	0.028	0.322	0	1.07	0.046	0.044	0.044	0.044	0.045	0	2.907	0.44896
ABI3BP	1.002	0	0	0.061	0	0	0.051	1.76	0.261	2.294	1.002	0.006	0.004	0.001	0.001	0.001	0.32	1.993	1.96	1.96	0.479	0.479	0.058	0.013	3.042	0.66992
ABITRAM	1.277	0	0	1.053	0	0.995	0.982	0.999	1.036	1.355	1.277	1.156	1.276	1.124	0.14	1.157	0.999	1.326	1.046	1.04	0.015	1.042	1.043	0.005	2.663	0.92024
ABL1	1.558	0	0	1.033	0	0.967	0.914	1.045	0	2.09	1.558	0.78	1.279	0	0	1.021	1.694	2.103	2.208	1.797	1.248	0.657	0.4	0.875	2.365	1.02368
ABL2	1.768	0	0	1.011	0	0.029	0	2.533	0.54	3.118	1.768	1.527	1.526	1.521	1.518	1.519	2.118	1.521	2.584	1.953	1.351	0.014	1.128	2.116	4.248	1.41644
ABLIM1	1.604	0	0	2.807	0.567	2.017	0.566	3.528	1.529	3.69	1.604	1.239	1.601	0.894	0.509	1.239	3.406	1.918	3.738	2.997	3.007	1.923	2.009	2.642	4.106	1.9656
ABLIM2	1.16	0	0	1.227	0	0.411	0.305	0.342	0.104	0.76	1.16	1.093	1.103	0.103	0.103	0.103	0.002	0.284	0.983	0.104	0.104	0.161	0.103	0	1.856	0.46284
ABLIM3	2.274	0	0	1.883	0.004	1.208	0	2.414	0.817	2.322	2.274	2.2	3.01	0.629	0.625	0.698	0.637	1.058	2.883	1.971	1.036	1.914	1.176	0	5.199	1.44928
ABO	0.825	0	0	0.212	0	0.099	0	0	0.001	0.625	0.825	1.037	1.129	0.453	0.685	0.684	0.038	0.522	0.146	0.13	0	0	0	0	0.748	0.32636
ABR	2.06	0	0	2.401	0.646	1.779	0.654	2.423	0.709	2.078	2.06	0.971	1.689	0.651	0.652	0.651	1.508	1.942	2.348	2.348	1.794	1.798	1.8	0.996	3.095	1.48212
ABRA	0.764	0	0	0.034	0	0.612	0	0.609	0.651	0.68	0.764	0.665	0.72	0	0.065	0.047	0.662	0.286	1.402	0.735	0.624	0.068	0.655	0.034	1.824	0.47604
ABRACL	0.061	0	0	0.061	0	1.037	0.001	0.001	0.005	0.053	0.061	0.063	0.005	0.001	0.001	0.055	0.003	0.586	0.992	0.991	0.019	0.019	0.019	0.002	1.681	0.22868
ABRAXAS1	1.091	0	0	1.181	0.012	1.19	0.133	0.18	1.294	0.234	1.091	1.073	0.368	2.214	1.067	1.534	0.176	0.516	0.999	0.179	0.042	0.047	0.047	0	2.49	0.68632
ABRAXAS2	1.505	0	0	1.523	0	1.505	0	0.016	0.018	0.022	1.505	1.497	1.002	0.004	0.004	0.004	0.997	0.018	0.532	0.015	0.014	0.004	0.016	0	1.546	0.46988
ABT1	4.306	0	0	2.158	0	1.237	0.029	1.476	0.116	1.044	4.306	2.63	1.802	0.178	1.522	0.527	1.248	1.038	0.99	0.989	0	0	0	0	1.808	1.09616
ABTB1	0.382	0	0	1.007	0	1.059	0	0.051	0.043	0.021	0.382	0.007	0.01	0	0.001	0.003	0.003	1.455	0.646	1.006	1	0.314	0.016	0	1.693	0.36396
ABTB2	2.617	0	0	2.433	1.365	0.652	0	1.699	1.204	0.397	2.617	1.364	1.464	0.463	0.454	0.455	1.491	1.213	1.433	1.02	1.015	1.129	1.265	0.07	1.666	1.09944
ACAA1	1.561	0	0	0.361	0.983	0.176	0.145	2.532	1.765	0.458	1.561	1.548	0.461	0.146	0.145	0.145	0.147	1.619	1.561	0.612	0.001	0.074	0.109	0	1.641	0.71004
ACAA2	0.085	0	0	1.505	0.858	0.127	0	0.487	0.235	0.576	0.085	0	0.35	0.002	0	0.002	0.972	0.373	1.513	1.498	0.307	0.002	0.083	0	1.691	0.43004
ACACA	2.097	0	0	1.653	0.003	1.547	0	1.41	0.236	1.002	2.097	0.677	2.089	0.886	0.003	0.678	1.177	0.506	1.62	0.931	0.544	0.085	0.088	0.003	3.044	0.89504
ACACB	1.571	0	0	2.149	0	0.999	0.28	0.267	0.114	0.566	1.571	0.281	1.576	0	0.015	0.265	0.016	0.471	0.763	0.22	0	0	0.194	0	1.602	0.5168
ACAD10	1.045	0	0	1	0.999	1.052	0	0.063	0.004	0.028	1.045	1.318	0.703	0.033	1.068	0.057	0.006	0.01	0.068	0.065	0.001	0.001	0.062	0	1.1	0.38912
ACAD11	0.69	0	0	0.963	0	1.604	0	0.128	0	2.036	0.69	0	1.377	0	0	0.69	0	0.824	0.128	0	0	0	0	0	1.599	0.42916
ACAD8	1.456	0	0	1.133	0	1.513	0.002	0	0.345	0.002	1.456	0.001	0.996	0.001	0	0.258	0.987	0.641	0.509	0.996	0	0	0	0	1.252	0.46192
ACAD9	1.32	0	0	0.997	0	1.946	0.991	0.99	0.992	0.999	1.32	1.529	1.754	0.006	0.006	1.005	0.996	1.003	0.991	0.997	0.969	0.999	0.006	0	1.619	0.8574
ACADL	0.023	0	0	0.047	0.022	0.087	0	0.018	0.182	0.158	0.023	0	0	0	0	0	0	0.837	0.167	0.004	0	0	0	0	0.205	0.07092
ACADM	1.334	0	0	1.993	0	0.967	0	0.094	0.01	0.069	1.334	0.1	0.412	0.028	0.014	0.344	0.002	0.094	0.123	0.038	0.056	0.056	0.084	0	1.098	0.33
ACADS	0.983	0	0	1.517	0.079	1.107	0.067	0.019	0.091	0.243	0.983	0.073	0.774	0.707	0	1.152	0.067	0.783	0.382	0.261	0	0.066	0.066	0	0.8	0.4088
ACADSB	1.151	0	0	1.153	0	1.137	0.141	0.048	0.588	0.171	1.151	1.157	2.177	0.023	0	0.023	1.158	0.835	1.461	1.145	0	0.139	0	0	2.083	0.62964
ACADVL	1.972	0	0	2.239	0.105	1.602	0.699	0.605	0.866	2.285	1.972	2.596	2.23	0.439	1.246	1.245	1.248	2.069	1.722	1.291	1.186	1.291	1.186	1.364	3.598	1.40224
ACAN	0.464	0	0	0.001	0	0.001	0.118	0	0	0.803	0.464	0.007	0.118	0.001	0.016	0.001	0.019	1.624	1.275	0.005	0	0	0	0	0.853	0.2308
ACAP1	1.38	0	0	1.302	0.004	1.179	0.392	0.918	0.255	1.045	1.38	1.13	0.508	0.005	0.003	0.005	1.357	0.023	1.146	0.894	0.547	0.508	0.893	0.004	1.946	0.67296
ACAP2	2.648	0	0	0.999	0	1.491	0	0.194	0.223	1.325	2.648	0.499	1.517	0	0.496	0	0	0.901	0.001	0.001	0.001	0.001	0.177	0	1.322	0.57776
ACAP3	2.958	0	0	0.665	0	0.403	0.852	1.678	1.388	0.856	2.958	2.331	2.807	1.317	2.21	2.218	0.621	0.807	1.888	1.886	1.7	1.512	1.091	0.483	3.058	1.42748
ACAT1	0.996	0	0	1.144	0	1.978	0	0	1.345	0.796	0.996	0.6	0.997	0.002	0.002	0.008	0.001	1.334	0	0	0	0	0	0	3.37	0.54276
ACAT2	1.389	0	0	0.351	0.149	1.266	0	0.067	0.072	0.046	1.389	0.172	0.258	0.02	0.005	0.171	0.102	0.122	1.817	0.927	0.024	0.024	0.024	0.102	0.37	0.35468
ACBD3	1.021	0	0	1.021	0	2.041	0	0.002	0.001	0.004	1.021	2.221	1.503	0.005	0.005	0.005	0.016	0.052	0.018	1.003	0.018	0	0	0	1.533	0.4596
ACBD4	3.873	0	0.986	2.695	0	2.057	0.32	1.797	2.033	2.798	3.873	1.949	2.503	1.104	1.771	2.1	2.851	2.345	1.855	0.709	1.029	0.931	1.059	0.319	3.639	1.78384
ACBD5	2.448	0	0	2.343	0	1.324	0	1.001	0.049	1.033	2.448	1.002	0.039	0	0.003	0.003	2.456	0.08	0.998	1.54	0.036	0.043	0.04	0.97	3.356	0.84848
ACBD6	2.639	0	0	1.02	0	0.996	0.116	0.869	1.124	0.863	2.639	2.246	2.359	1.268	0.578	1.28	0	0.87	0.203	1.185	0.017	0.025	0.195	0	2.712	0.92816
ACBD7	0.88	0	0	0.565	0	0.567	0.001	0	0.558	0.863	0.88	0.579	0.89	0.554	0	0.555	0.004	0.11	0.038	0.036	0.001	0.01	0.01	0	1.842	0.35772
ACCS	2.37	0	0	1.257	0.998	0.992	0	0.998	0.004	1.473	2.37	0.005	1.418	0.001	0	1.139	0.005	1.382	1.263	0	0.987	0	0	0	1.33	0.71968
ACCSL	1.115	0	0	0.8	0.283	0.276	0	0.282	0.012	1.324	1.115	0.004	0.851	0.002	0	0.3	0.016	1.693	1.265	0.001	0.27	0	0.001	0	0.365	0.399
ACD	2.991	0	0	0.363	0	1.01	0	1.021	1.262	1.77	2.991	2.029	2.44	0	0.017	0.999	0	1.005	1.023	0	0	0	0	0	3.232	0.88612
ACE	2.198	0	0	1.215	0.056	0.169	0	1.368	0.122	2.303	2.198	0.406	1.36	0.527	0.392	0.534	0.548	1.323	1.372	1.369	1.263	1.315	0.389	0.004	3.821	0.97008
ACE2	0.283	0	0	0.013	0.747	0.305	0	1.731	0.298	0.099	0.283	0.354	0.329	0.239	0.238	0.239	0.001	0.301	0.005	0.005	0.004	0.004	0.004	0	0.334	0.23264
ACER1	1.969	0	0	1.024	0.001	2.361	0	0.001	0	0.114	1.969	1.485	1.481	1.48	1.366	0.436	0.011	0.018	0.959	0.857	0	0	0.001	0	1.514	0.68188
ACER2	1.012	0	0	1.19	0.139	1.155	0.207	0.836	0.045	2.18	1.012	0.138	1.014	0.838	0	0.879	0.097	1.301	0.138	0	0	0	0	0	2.207	0.57552
ACER3	1.217	0	0	1.002	0.931	1.988	0	0.078	0.001	0.773	1.217	0.209	0.948	0.156	0.207	2.2	0.474	0.171	0.259	0.26	0.078	0.085	0.002	0.269	2.139	0.58656
ACHE	1.463	0	0.014	0.526	0	1.056	0.311	0.449	0.151	1.261	1.463	1.393	2.158	0.218	0.163	0.413	0.181	0.973	0.992	0.172	0.153	0.154	0.172	0	1.927	0.63052
ACIN1	3.844	0	0	2.482	0.086	1.728	0.011	1.294	0.621	1.492	3.844	1.702	2.245	1.56	0.994	1.357	1.449	0.912	1.484	1.189	1.176	1.176	1.187	0	3.841	1.42696
ACKR1	0.053	0	0	0.253	0	0.335	0.15	0.179	0.023	0.636	0.053	1.299	2.393	0.155	0.154	0.067	0	0.927	0.453	0.269	0	0	0	0	1.017	0.33664
ACKR2	1.244	0	0	0.797	0.277	1.472	0.085	0.73	1.331	0.082	1.244	0.855	0.285	0.15	0.15	0.152	0.122	0.495	0.095	0.082	0.001	0	0	0	1.031	0.4272
ACKR3	0	0	0	0.008	0	0	0.006	0.008	0.85	1.542	0	0	0	0	0	0	0.008	0.369	0.006	0	0.008	0.009	0.008	0.008	1.43	0.1704
ACKR4	0.103	0	0	0.036	0	0.042	0	0.144	0.024	1.441	0.103	0.023	0.188	0	0	0.042	0	0.827	0.144	0.024	0.024	0.024	0.024	0	4.109	0.29288
ACLY	2.503	0	0	2.017	0	1.488	0.001	1.084	1.592	1.556	2.503	1.619	1.175	0.002	0.001	0.002	0.99	1.045	1.827	0.76	0.572	0.571	0.577	0	2.352	0.96948
ACMSD	0.087	0	0	0.028	0.455	0.02	0.001	0.525	0.078	0.351	0.087	0	0.075	0.012	0	0.012	0	2.448	2.231	2.066	0	0	0.001	0	0.316	0.35172
ACO1	0.992	0	0	1.453	0	0.991	0.067	1.611	0.573	1.535	0.992	0	0	0	0	0	0.582	1.125	1.255	1.253	0.001	0.001	0.582	0.581	2.258	0.63408
ACO2	2.566	0	0	1.495	0.011	2.243	0.267	0.995	0.007	0.224	2.566	1.303	1.273	0.005	0.027	0.012	1.465	0.073	1.272	0.25	0.005	0.225	0.005	0	2.795	0.76336
ACOD1	0.173	0	0	0.053	0	0.053	0	1.239	0.473	0.484	0.173	0.12	0.124	0	0	0	1.007	2.536	2.008	0.478	1.25	0.48	0.47	0.518	2.565	0.56816
ACOT1	0.263	0	0	1.202	0.119	2.225	0	0.088	0.623	1.071	0.263	1.124	0.264	0.001	0	0.001	0.228	0.25	1.419	1.063	0.947	1.152	1.049	0	1.324	0.58704
ACOT11	0.038	0	0	1.362	0	1.464	0	0	0	0.209	0.038	0.038	0.707	0.003	0.005	0.005	0	0.848	0.738	0.682	0.684	0	0	0	1.065	0.31544
ACOT12	0.164	0	0	0.138	0.019	0.091	0	0.226	0.775	0.275	0.164	0.019	0.021	0.162	0	0.163	0.37	0.784	0.324	0.301	0.162	0	0.162	0.092	0.291	0.18812
ACOT13	2.325	0	0	1.838	0	1.842	0.024	1.82	0.697	0.994	2.325	2.057	2.156	0.01	0.6	0.616	1.251	1.028	1.506	1.266	0.029	0.029	0.029	0	1.272	0.94856
ACOT2	0.016	0	0	2.051	0.001	2.411	0.002	0.607	0.147	1.076	0.016	0.007	0.01	0.009	0.002	0.009	1.541	1.659	1.211	1.166	0.125	1.077	0.135	0	1.081	0.57436
ACOT4	0.069	0	0	0.49	0	1.713	0.007	0.392	0.517	0.314	0.069	0.009	0.044	0.043	0.007	0.043	0.578	1.114	0.775	0.771	0.068	0.291	0.07	0	0.318	0.30808
ACOT6	0.392	0	0	0.268	0	1.51	0.042	0.31	0.556	0.438	0.392	0.043	0.25	0.245	0.043	0.246	0.179	0.841	0.781	0.778	0.252	0.292	0.254	0.001	0.458	0.34284
ACOT7	3.657	0	0	2.567	0	3.167	0.348	0.001	0.314	2.485	3.657	1.507	3.076	0	0.985	1.045	2.043	0.954	2.511	1.197	0.948	2.51	0.948	0	5.409	1.57316
ACOT8	3.306	0	0	1.581	0.001	2.649	0.025	1.785	0.251	1.966	3.306	2.975	2.097	0.184	1.824	1.956	0.425	1.146	1.195	1.093	0.374	0.374	0.849	0.005	2.215	1.26328
ACOT9	1.691	0	0	2.289	0.001	2.064	0	1.937	0.111	1.545	1.691	1.606	1.253	1.147	1.04	1.148	2.616	1.013	1.158	1.087	1.096	0.208	1.103	0.071	2.865	1.1496
ACOX1	3.63	0	0	1.108	0.969	1.672	0.006	0.173	2.178	0.751	3.63	1.47	1.637	2.096	2.099	2.105	1.042	0.839	0.13	0.103	0.01	0.004	0.004	0.002	1.972	1.1052
ACOX2	0.068	0	0	1.334	0	0.975	0.684	1.444	1.503	0.897	0.068	0.061	0.05	0.011	0.017	0.011	0.248	0.736	1.065	0.84	0.886	0.694	1	0	1.834	0.57704
ACOX3	2.788	0	0	1.756	0	2.398	0.999	0.01	2.409	2.666	2.788	1.584	2.408	0.002	0.084	1.3	0.09	1.587	2.113	1.071	0.116	0.11	1.152	0	4.205	1.26544
ACOXL	1.805	0	0	0.023	0	1.016	0.049	0	1.086	0.434	1.805	0.145	0.277	0.779	0	0.774	0	1.055	1.683	1.686	0.76	0.75	0.761	0	0.037	0.597
ACP1	0.999	0	0	1	0	0.994	0.238	0.24	0.768	0	0.999	1.959	1.242	0	0	1	0.52	0.286	0.025	0.025	0	0	0	0	1.282	0.46308
ACP2	2.729	0	0.001	1.734	0	1.382	1.001	1.406	0.159	0.567	2.729	2.452	1.698	0.319	1.316	2.474	1.242	1.024	2.874	1.855	0.579	0.579	0.95	0	2.845	1.2766
ACP4	1.255	0	0	1.116	0	1.141	0.003	0.372	0.019	0.055	1.255	1.514	1.332	0.759	0.056	0.671	0.379	0.716	0.069	0	0	0	0	0	0.477	0.44756
ACP5	3.136	0	0	0.661	0	0.736	0.441	0.387	0.191	0.391	3.136	3.075	2.009	1.356	2.261	3.576	0.375	0.15	0.829	0.631	0.631	0.629	0.675	0	2.081	1.09428
ACP6	1.274	0	0	2.448	0.989	2.021	0	0.696	1.919	1.305	1.274	0.993	0	0	0	0	0.996	0.67	0.7	0.691	1.644	1.645	0.651	0.009	2.628	0.90212
ACP7	0.29	0	0	1.557	0	0.368	0.001	1.137	0.529	1.759	0.29	0.202	0.235	0.098	0.608	0.079	0.781	1.757	1.717	1.314	1.314	1.281	1.314	0.754	2.118	0.78012
ACPP	0.147	0	0	0.014	0.013	0.992	0	0.985	0.175	0.03	0.147	0	0	0	0	0.087	0	2.02	0.147	0	0	0	0	0	0.23	0.19948
ACR	0.076	0	0	0.712	0	0.056	0.219	0	0.074	0.066	0.076	0	0.708	0	0	0	0	0.259	0.258	0.255	0.222	0.222	0.223	0	0.586	0.16048
ACRBP	1.524	0	0	0.464	0.855	1.574	0.331	0.392	0.339	0.992	1.524	0.966	1.213	1.198	1.199	1.203	0.392	0.562	0.395	0.394	0	0	0	0	2.475	0.71968
ACRV1	0.027	0	0	0.025	0	0.027	0	0.017	0.025	1.219	0.027	0.003	0.004	0.002	0.022	0.002	0.029	0.103	0.081	0.086	0	0	0.002	0	1.25	0.11804
ACSBG1	1.15	0	0	0.87	0	0.533	0	0.531	0.488	1.212	1.15	0.711	0.504	0.48	0.481	0.502	0.479	1.108	1.205	1.201	0.483	0.482	0.481	0	0.522	0.58292
ACSBG2	1.454	0	0	0.658	0	0.837	0.683	0.745	1.205	0.857	1.454	0.834	2.078	0.623	0.051	1.292	0.041	2.206	0.257	0.044	0	0.037	0.054	0	1.645	0.6822
ACSF2	0.296	0	0	0.208	0.025	0.45	0.152	0.591	0.929	1.037	0.296	0.26	0.55	0.039	0.169	0.15	0.184	0.175	1.209	1.079	0.877	0.275	0.316	0.001	1.096	0.41456
ACSF3	2.341	0	0	1.006	0	0.062	0.052	0.01	0.01	0.009	2.341	0.873	1.026	0.846	0.016	0.865	0	0.013	0.009	0	0	0	0	0	1.036	0.4206
ACSL1	2.469	0	0	1.131	0	1.554	0.007	0.917	1.838	1.702	2.469	1.982	2.46	1.355	1.164	1.362	0.007	2.426	1.334	1.332	1.321	1.326	1.328	0	2.307	1.27164
ACSL3	1.686	0	0	2.14	0	0	0.786	2.066	1.288	1.649	1.686	1.126	1.643	1.127	0.802	1.246	0.337	1.436	1.783	1.329	0.019	0.537	0.019	0.32	4.585	1.1044
ACSL4	0.322	0	0	1.95	0	0.992	0	1.888	2.509	1.217	0.322	0.071	0.057	0.072	0.057	0.321	1.221	1.272	1.221	1.224	1.219	0.274	1.219	0.002	2.284	0.78856
ACSL5	1.759	0	0	0.023	0	0.077	0	2.174	2.615	2.685	1.759	1.37	1.771	1.361	1.358	1.36	0.007	2.285	2.167	2.163	1.159	1.558	2.156	0	3.62	1.33708
ACSL6	1.667	0	0	0.003	0	0	0	0.006	0.507	0.734	1.667	0.89	1.767	0.563	0.841	1.383	0.005	0.016	0.644	0.025	0.029	0.022	0.023	0.003	1.54	0.4934
ACSM1	1.969	0	0	0.052	0	0.058	0	0	1.284	0.696	1.969	1.922	2.876	1.572	2.559	1.908	0.047	0.657	0.005	0	0	0	0	0	0.124	0.70792
ACSM2A	0.011	0	0	0	0	0	0	0	0.013	0.613	0.011	0	0.007	0	0	0	0	0.097	0	0	0	0	0	0	0	0.03008
ACSM2B	0.088	0	0	0	0	0	0	0	0.725	0.031	0.088	0.002	0.089	0.002	0.003	0.002	0	0.411	0	0	0	0	0	0	0	0.05764
ACSM3	2.012	0	0	0.788	0	1.261	0	0	0.333	0.297	2.012	1.534	2.799	0.89	0.888	0.904	0.598	0.431	0.475	0.001	0.001	0.001	0.001	0.002	2.436	0.70656
ACSM4	1.721	0	0	0.003	0	0	0	0.003	0.256	0.057	1.721	1.408	1.406	0.498	0.917	0.502	0.08	0.92	0.011	0.013	0.011	0.011	0.011	0	0.247	0.39184
ACSM5	0.166	0	0	0	0	0	0	0	0.227	1.602	0.166	0.001	0.001	0.001	0.001	0.001	0	0.875	0	0	0	0	0	0	0	0.12164
ACSM6	0.646	0	0	2.444	0	0.551	0.16	0.342	0.078	0.594	0.646	0.584	0.63	0.024	0.023	0.073	0.877	0.159	1.98	1.87	0.15	0.099	0.156	0.167	0.845	0.52392
ACSS1	0.837	0	0	0.843	0.001	0.067	0.584	0.842	1.146	0.866	0.837	0.073	0.825	0.814	0	0.815	0.023	0.883	1.402	0.276	1.094	1.088	1.091	0	1.873	0.6512
ACSS2	2.094	0	0	0.189	0.004	0.156	0.001	1.714	0.165	0.325	2.094	0.95	0.007	0	1.399	0.034	1.506	0.567	0.475	0.474	0.114	0.114	0.115	0.003	2.682	0.60728
ACSS3	0	0	0	0	0	0	0.029	0.927	2.118	1.554	0	0	0	0	0	0	0	0.639	0.956	0.941	0	0	0	0	0.939	0.32412
ACTA1	1	0	0	0.216	0	0.008	0	0.046	0.011	0.006	1	0.393	0.394	0.384	0	0.01	0.006	0.663	0.205	0	0.205	0.204	0.205	0	0.211	0.20668
ACTA2	0.001	0	0	1.09	0	0.328	0	1.074	0.985	1.401	0.001	0	0.433	0	0	0	1.488	0.228	0.073	0.073	0.008	0.008	0.008	0.169	2.992	0.4144
ACTB	1.44	0	0	0.996	0.001	0.972	0.112	1.011	0.47	0.399	1.44	1.96	1.111	0.33	0.641	0.351	0.662	0.513	1.475	0.775	0.689	0.519	0.777	0	3.187	0.79324
ACTBL2	1.171	0	0	0.474	0	0.917	0	1.909	0.995	1.207	1.171	1.169	1.172	0.495	0.495	1.171	0.543	2.533	1.254	1.249	1.236	1.209	1.207	0	2.927	0.98016
ACTC1	1.051	0	0	1.401	0	0.054	0	0.423	0.746	0.083	1.051	0.055	1.053	0	0.002	0.002	0.622	0.77	1.408	1.405	1.338	1.336	0.399	0	1.132	0.57324
ACTG1	1.764	0	0	0.181	0	0.775	0	0.039	0.068	0.306	1.764	1.689	1.096	0.049	0.621	0	0.901	0.214	0.942	0.693	0.038	0.684	1.609	0.014	2.859	0.65224
ACTG2	0.791	0	0	0.268	0.096	0.109	0	0.259	0.193	0.296	0.791	0.62	0.264	0.268	0.16	0.622	0.377	0.545	0.355	0.324	0.161	0.226	0.16	0	0.571	0.29824
ACTL10	1.119	0	0	1.81	0	0.839	0.001	0.154	0.428	0.208	1.119	0.276	0.678	0.251	0.28	0.818	0.277	0.672	0.857	0	0	0	0	0	3.811	0.54392
ACTL6A	0.082	0	0	1.048	0	1.056	0	0.029	0.006	0.201	0.082	0.084	0.081	0.081	0.081	0.081	0.057	0.389	0.055	0.055	0	0	0	0	1.332	0.192
ACTL6B	2.922	0	0	1.272	0	0.753	0	1.156	1.295	0.055	2.922	2.173	2.804	1.608	1.512	1.676	0.44	1.701	1.999	0.173	0.477	0.314	0.478	0	1.837	1.10268
ACTL7A	0.255	0	0	0.241	0	0.007	0.007	0.052	1.466	0.492	0.255	0.201	0.254	0.008	0.001	0.201	0.41	0.228	1.033	0.855	0.006	0.983	0.989	0.005	0.693	0.34568
ACTL7B	0.165	0	0	0.193	0	0.004	0.004	0.073	1.197	0.753	0.165	0.131	0.165	0.005	0.001	0.13	0.628	0.344	0.87	0.593	0.009	0.796	0.8	0.008	0.882	0.31664
ACTL8	0	0	0	0.647	0	0.007	0	0.648	0.001	0	0	1.757	1.761	0	0	0	1.789	0.855	0.517	0.516	0.517	0.001	0.001	0	0	0.36068
ACTL9	2.162	0	0	0.05	0	0	0	0.004	0.018	0	2.162	0.517	2.102	0.911	0.513	1.421	0.031	0.648	0.025	0.083	0	0.004	0.004	0	0.004	0.42636
ACTN1	0.566	0	0	2.117	0	1.246	0.716	1.198	0.724	1.968	0.566	0.567	0.564	0.017	0.017	0.034	1.306	1.218	1.451	1.373	1.197	1.202	1.198	0	4.658	0.95612
ACTN2	0.019	0	0	0.004	0	0.004	0	0.013	0.053	0.062	0.019	0.004	0.004	0	0.001	0.007	0.003	0.614	0.062	0	0	0	0	0	1.953	0.11288
ACTN3	1.127	0	0	1.216	0.083	1.161	0.205	0.085	0.003	0.861	1.127	0.145	0.886	0.002	0.001	0.085	1.006	0.035	0.311	0	0	0	0.015	0	2.995	0.45396
ACTN4	3.105	0	0	2.199	1.342	0.252	0.602	1.877	0.92	3.168	3.105	1.914	2.522	0.703	0.837	2.184	1.418	1.606	3.751	1.377	1.389	0.607	0.61	0.077	4.471	1.60144
ACTR10	0.244	0	0	1.23	0.136	3.303	0.001	0.228	0.149	0.142	0.244	1.132	1.128	0.14	0.786	0.14	1.048	0.24	0.295	0.23	0	0.136	0	0	1.288	0.4896
ACTR1A	1.321	0	0	1.247	0	0.009	0.255	0.277	0.094	0.655	1.321	1.324	1.268	1.059	0.139	1.057	0.997	0.714	1.888	0.07	0.003	0.035	0.07	0.001	3.86	0.70656
ACTR1B	2.394	0	0	1.282	0.073	0.99	0.994	1.931	0.988	2.88	2.394	2.899	2.738	2.203	2.429	2.025	1.27	2.145	2.319	2.01	1.923	1.921	1.921	0.993	2.778	1.74
ACTR2	1.173	0	0	1.086	0	1.073	0.056	0.002	0.084	0.078	1.173	0.413	0.834	0.083	0.083	0.492	0.001	0.119	0.111	0.041	0.032	0.04	0.035	0	3.069	0.40312
ACTR3	2.63	0	0	1.112	0	0.433	0.007	1.31	0.888	0.777	2.63	1.154	2.612	1.876	0.911	1.339	0.007	1.785	2.481	1.649	0.01	0.794	0.884	0	2.376	1.1066
ACTR3B	1.068	0	0	1.071	0	0.992	0.003	0.92	0.135	1.074	1.068	1.221	1.227	0.035	0.035	0.069	1.063	0.173	0.997	1.081	0.953	0.929	0.932	0	1.437	0.65932
ACTR3C	1.875	0	0	0.116	0	1	0.834	0.543	1.363	0.838	1.875	0.855	1.03	1.296	2.172	1.298	0	0.91	1.516	0.737	1.979	2.043	1.978	0	0.406	0.98656
ACTR5	2.067	0	0	1.615	0	1.347	0.322	0.373	0.128	0.909	2.067	0.03	1.306	0.001	0	0.004	0	0.371	0.373	0.374	0.373	0.316	0.315	0	3.415	0.62824
ACTR6	0.985	0	0	1.07	0.44	1.008	0.107	0.983	0.01	1.638	0.985	0.161	0.979	0.981	0.964	1.917	0.971	1.18	0.062	0.027	0.027	0.01	0	0	1.338	0.63372
ACTR8	0.507	0	0	1.507	0.505	1.496	0.002	0.022	0.19	0.622	0.507	0.532	0.507	0	0.534	0.531	1.002	0.209	0.524	1.014	0	0	0	0	1.519	0.4692
ACTRT1	0	0	0	0.113	0	0	0	0.113	0	0.424	0	0	0	0	0	0	0	0.113	0.113	0	0	0	0	0	0.752	0.06512
ACTRT2	0	0	0	0	0	0	0	0	0	0.009	0	0	0	0	0	0	0.035	0.148	0	0	0	0	0	0	0	0.00768
ACTRT3	1.769	0	0	1.506	0	1.737	0.001	0.543	0.556	1.545	1.769	2.321	1.457	1.814	0.98	1.813	1.603	1.031	1.864	1.365	0	0	0	0	2.125	1.03196
ACVR1	2.571	0	0	2.017	0	1.042	0	1.64	1.621	1.972	2.571	2.151	2.353	1.992	2.377	2.498	1.203	2.332	1.987	1.938	0.62	1.619	1.922	0.605	3.293	1.61296
ACVR1B	0.549	0	0	0.08	0.063	1.47	0.024	0.358	0.773	0.673	0.549	0.522	0.634	0.306	0.305	1.653	0.005	0.428	0.286	0.016	0	0	0.004	0	2.45	0.44592
ACVR1C	0.061	0	0	0	0	0.001	0	0	0.001	0.002	0.061	0.051	0.061	0	0.049	0	0.012	0.648	0.061	0.971	0.012	0	0	0	0.002	0.07972
ACVR2A	0.348	0	0	0.995	0	1.157	0	0.349	0.522	0.349	0.348	0.1	0.439	0	0	0	0	0.025	0.091	0.09	0	0	0	0	1.615	0.25712
ACVR2B	0.641	0	0	0.14	0.436	0.139	0.025	0.029	0.79	0.029	0.641	0.238	0.696	0	0.132	0	0.001	0.076	0.037	0.164	0	0	0	0	1.492	0.22824
ACVRL1	1.867	0	0	0.331	0.004	0.279	0.442	0.23	0.451	3.911	1.867	1.42	1.894	1.157	1.159	1.749	0.003	0.474	0.018	0.237	0	0	0	0	4.327	0.8728
ACY1	1.012	0	0	2.941	0.942	3.569	0.421	1.507	0.49	0.396	1.012	0.85	2.137	0	0	0.365	0.436	0.563	1.325	1.321	0.381	0.02	0.385	0	3.738	0.95244
ACY3	0.547	0	0	0.55	0.002	0.995	0.08	0.09	0.137	0.007	0.547	1.098	2.107	0.007	0.047	0.052	0.083	0.078	0.364	0.045	0.012	0.012	0.012	0	0.37	0.28968
ACYP1	1.373	0	0	2.308	0	2.335	0	0.974	0.556	1.96	1.373	1.079	1.344	0.084	0.084	0.084	0.03	1.507	1.402	1.488	0.998	0.033	0.047	0	3.43	0.89956
ACYP2	2.705	0	0	1.908	0.913	0.991	0	1.048	1.273	1.285	2.705	1.095	1.113	1.046	0.911	1.041	0.976	2.144	1.825	1.267	1.026	1.03	1.064	0	3.14	1.22024
ADA	0.386	0	0	0.812	0	0.073	0.057	0.445	0.098	1.492	0.386	0.253	0.091	0.063	0.057	0.007	0.193	1.023	1.173	0.382	0.398	0.377	0.37	0.07	2.433	0.42556
ADA2	0.289	0	0	0.205	0	0.223	0.392	0	0.604	0	0.289	0.208	0.062	0.564	0	0.565	0.288	1.185	0	0	0	0	0.063	0	0.694	0.22524
ADAD1	0.102	0	0	0	0	0	0	0.011	0	0	0.102	0.002	0.102	0.002	0	0.102	0.002	0.301	0	0	0	0	0	0.002	0.015	0.02972
ADAD2	1.291	0	0	0.873	0	0.797	0.074	0.262	0.455	0.577	1.291	1.063	0.988	0.085	0.079	0.943	0.828	0.544	0.545	0.151	0.075	0.094	0.076	0.075	3.007	0.56692
ADAL	1.073	0	0	1.045	0.045	1.057	0.046	0.046	0.073	1.054	1.073	1.12	1.183	0.007	0.002	1.049	0.001	0.623	1.03	0.042	0.006	0.002	0.021	0	1.429	0.48108
ADAM10	1.492	0	0	0.229	0	1.216	0	0.787	0.004	1.135	1.492	0.228	1.223	0.004	0	0.004	0.003	0.492	0.994	0.52	0	0	0	0	2.733	0.50224
ADAM11	0.375	0	0	0.309	0	0.365	0	0.351	0.266	0.382	0.375	0.296	0.796	0.333	0.25	0.092	0.293	0.734	0.477	0.368	0.369	0.037	0.12	0	0.819	0.29628
ADAM12	0.565	0	0	0.863	0	0	0	2.387	0.138	1.708	0.565	0.545	0.565	0.067	0.002	0.547	0.807	1.684	2.866	2.361	1.767	1.943	1.946	0.515	2.496	0.97348
ADAM15	3.549	0	0.097	2.033	0	2.155	1.015	1.435	0.69	1.184	3.549	2.542	1.885	0.682	0.653	0.229	0.05	0.242	1.641	0.29	0.312	0.315	0.32	0	4.066	1.15736
ADAM17	1.723	0	0	2.326	0	1.973	0	1.323	0.815	1.723	1.723	1.347	1.418	1.204	0.841	1.651	2.124	1.842	1.715	0.576	1.711	1.414	0.842	1.317	4.399	1.36028
ADAM18	0	0	0	0	0	0	0	0	0.025	0	0	0.014	0.014	0.001	0.034	0.001	0	0.131	0.948	0	0	0	0	0	0	0.04672
ADAM19	1.244	0	0	0.3	0	0.037	0.758	0.034	1.103	2.734	1.244	0.874	2.079	0.931	0.843	1.021	2.494	2.711	2.471	2.21	0.145	0.906	0.906	0.302	3.399	1.14984
ADAM2	0.001	0	0	0.024	0	0	0	0.229	0	1.343	0.001	0.118	0.001	0	0.001	0.119	0.007	0.92	0.223	0	0	0	0	0.001	0.986	0.15896
ADAM20	0	0	0	0.088	0	0.084	0	0.001	0.327	0.3	0	0.083	0.083	0	0	0	0	0.711	0.013	0.001	0	0	0	0	0.083	0.07096
ADAM21	0.002	0	0.002	0.089	0.002	0.089	0.002	0.089	1.361	0.012	0.002	0.002	0.002	0	0	0.002	0.002	0.559	0.089	0.002	0	0	0	0	0.036	0.09376
ADAM22	0.027	0	0	1.018	0.02	1.809	0	0.23	0.601	0.371	0.027	0.254	0.262	0.253	0.027	0.226	0.352	0.253	0.257	0.029	0.031	0.033	0.031	0.039	1.017	0.28668
ADAM23	0	0	0	0	0	0.002	0	0	0.103	0.31	0	0	0	0	0	0	0	0.122	0.003	0	0	0	0	0	2.896	0.13744
ADAM28	0.018	0	0	0.054	0	0.059	0.002	0.016	0.558	0.408	0.018	0	0	0	0	0	0.022	0.815	0.261	0.227	0.005	0.006	0.225	0.01	0.41	0.12456
ADAM29	0	0	0	0	0	0	0	0	0	0	0	0	0	0	0	0	0	0.006	0.117	0.006	0.004	0.005	0.005	0	0	0.00572
ADAM30	0.285	0	0	0.029	0	0.104	0	0.009	0.352	0.085	0.285	0.615	0.288	0.086	0.085	0.086	0	0.115	0.091	0.087	0.084	0.08	0.078	0	0.09	0.11736
ADAM32	0.694	0	0	0.114	0.38	0.008	0	0.79	2.058	1.681	0.694	0.695	0.011	0.009	0.008	0.011	0.697	1.302	1.58	0.728	0.689	0.011	0.691	0.009	1.898	0.59032
ADAM33	1.042	0	0	0.015	0.7	0.004	0	0.003	0.123	0.082	1.042	0.713	1.135	0	0	0.013	0.059	1.141	0.003	0.003	0	0	0.003	0.045	1.96	0.32344
ADAM7	0	0	0	0.175	0	0	0.167	0	0.007	0.012	0	0	0	0	0	0	0	0.331	0.177	0.219	0	0	0	0	0.178	0.05064
ADAM8	1.977	0	0	0.808	0	0.461	0.109	0.616	0.318	0.727	1.977	0.717	1.017	0.853	0.139	1.757	0.407	0.926	1.516	0.724	0.612	0.615	0.719	0.298	1.219	0.74048
ADAM9	2.047	0	0	0.463	0.973	0.116	0	1.844	0.956	1.991	2.047	1.049	1.918	0.977	0.126	1.561	2.631	1.069	1.771	1.008	0.938	0.922	0.948	0.882	4.676	1.23652
ADAMDEC1	0	0	0	0.118	0	0	0.117	0	0.349	0.155	0	0	0	0	0	0	0	0.394	0.208	0.094	0	0	0	0	0.273	0.06832
ADAMTS1	0	0	0	0	0	0	0.011	1.993	0.042	1.621	0	0	0	0	0	0	0.85	1.736	1.467	0.922	0	0	0	0.847	2.619	0.48432
ADAMTS10	1.883	0	0	2.532	0	0.028	0.066	0.706	0.545	0	1.883	1.48	0.895	0.216	0.205	0.208	1.919	0.573	0.941	0.8	0.204	0.623	0.621	0	1.189	0.70068
ADAMTS12	0.002	0	0	0.949	0	0	0.523	0.052	0.038	0.044	0.002	0.052	0.059	0	0	0	1.01	0.208	2.045	2.026	1.012	1.009	1.079	0.095	0.032	0.40948
ADAMTS13	1.534	0	0.126	1.655	0	1.052	0.996	0.319	0.053	0.083	1.534	1.435	1.088	0	0.999	0.05	1.381	0.053	1.164	1.114	0.006	0.006	0.006	1	2.08	0.70936
ADAMTS14	2.193	0	0	0.836	0	0.008	0	1.583	0	0.828	2.193	1.882	1.685	2.118	1.329	1.874	1.607	2.736	0.852	0.84	0.998	1.181	1.185	0.621	0.841	1.0956
ADAMTS15	0.76	0	0	0.148	0.212	1.421	0.007	0.148	0.023	0.125	0.76	0.39	0.377	0.007	0.007	0.007	0.287	0.996	1.681	1.219	0.172	1.159	0.162	0	0.272	0.4136
ADAMTS16	0.667	0	0	1.807	0	0	0	1.42	0.748	0	0.667	0.9	1.805	0	0	0	0.856	1.128	2.09	2.207	0.671	1.852	0.671	0.668	0	0.72628
ADAMTS17	0.836	0	0	2.133	0.603	0.611	0	0.002	0.582	0.423	0.836	0.601	1.507	0.422	0.421	0.423	0.423	1.019	1.559	1.03	0.678	0.698	0.677	0.579	1.56	0.70492
ADAMTS18	0	0	0	0.334	0	0	0	0.002	0.008	0.233	0	0	0.001	0	0	0	0.012	1.565	0.001	0.001	0	0	0	0	0.715	0.11488
ADAMTS19	0	0	0	0	0	0	0.014	0	0.453	0.56	0	0	0	0	0	0	0.005	1.136	0.418	0.001	0	0	0	0	0.005	0.10368
ADAMTS2	0.096	0	0	0	0.002	0	0.003	0.036	0	0.036	0.096	0.008	0.008	0	0	0.008	0.079	0.108	0.068	0.048	0.008	0.008	0.008	0.012	0	0.02528
ADAMTS20	0	0	0	0	0	0	0	0.002	0.001	0.001	0	0	0	0	0	0	0	0.018	0.002	0.001	0.001	0.001	0.001	0	0.321	0.01396
ADAMTS3	1.003	0	0	0	0	0	0	0	0	0.001	1.003	0.002	0.377	0.002	0.955	0.955	0.261	0.947	0.992	0.997	0.013	0	0	0.124	2.1	0.38928
ADAMTS4	3.061	0	0	1.608	0	1.498	0.01	0.381	0.236	1.24	3.061	2.522	2.582	0.169	0.117	1.139	0.283	1.711	0.508	0.33	0.329	0.013	0.014	0	2.959	0.95084
ADAMTS5	0	0	0	0	0	0	0.035	1.416	0	0	0	0	0	0	0	0	0	0.614	0.401	0.348	0	0	0	0	0.001	0.1126
ADAMTS6	1.027	0	0	1.004	0	0.476	0.999	1.018	0.56	1.598	1.027	1.009	1.023	0.999	0.999	1.017	1.005	0.37	0.005	1.004	0.004	0.004	0.004	0.016	2.019	0.68748
ADAMTS7	0.049	0	0	0.507	0	0.174	0.83	0.437	0.033	0.621	0.049	0.087	0.259	0	0	0.067	0	0.773	0.478	0.477	0	0.409	0	0	1.642	0.27568
ADAMTS8	1.296	0	0	0.034	0.876	0.903	0.001	0.033	0.005	0.028	1.296	0.638	0.659	0.002	0.002	0.002	0.676	0.729	1.745	0.884	0.081	0.64	0.036	0	0.061	0.42508
ADAMTS9	0	0	0	0	0	0.882	0	0	0.115	2.201	0	0	0	0	0	0	0	0.955	1.617	1.613	0	0.796	0	0	3.192	0.45484
ADAMTSL1	0	0	0	0.02	0	0.423	0.041	0.831	0.983	2.961	0	0	0	0	0	0	2.019	1.67	2.009	0.736	0.706	0.697	0.705	1.312	3.958	0.76284
ADAMTSL2	1.092	0	0.008	0.029	0	0.007	0	0.003	0.641	0.187	1.092	0.2	1.327	0.187	0.187	0.187	0.187	0.789	0.859	0.334	0.33	0.33	0.33	0	0.193	0.33996
ADAMTSL3	0.149	0	0	0.75	0	0	0.998	0	0.52	0.52	0.149	0.002	0.002	0	0	0	0	3.036	2.065	1.635	0	0	0	0	1.065	0.43564
ADAMTSL4	2.606	0	0	1.45	0.006	1.839	1.114	2.156	1.498	2.2	2.606	3.321	2.493	1.792	0.963	2.422	2.577	1.212	2.458	1.753	1.182	1.009	0.565	0.407	3.76	1.65556
ADAMTSL5	2.762	0	0	1.769	0.006	1.146	0	0.243	0.79	0.006	2.762	3.007	2.197	0.457	0.392	0.136	1.061	0.352	0.367	0.97	0.232	0.026	0.002	0	1.988	0.82684
ADAP1	1.99	0	0	0.881	0.075	2.285	1.039	0.563	0.305	0.269	1.99	0.331	1.617	0.008	0.04	0.008	0.257	1.851	2.499	2.427	0.736	0.542	0.754	0.248	0.739	0.85816
ADAP2	0.346	0	0	0.38	0.135	0.509	0	0.001	0.03	0.914	0.346	0.348	0.384	0.001	0.002	0.041	0.348	1.347	0.397	0.052	0.05	0.002	0.002	0	1.426	0.28244
ADAR	3.423	0	0	1.318	0	1.33	0.001	0.011	1.012	1.01	3.423	1.534	1.465	1.377	1.524	2.374	1.286	2.077	0.524	0	0	0	0	0	3.457	1.08584
ADARB1	3.032	0	0	1.371	0	0	0.014	0.911	1.573	2.371	3.032	1.483	1.795	0.896	0.89	0.889	0.882	1.637	2.989	0.683	0.879	0.881	0.882	0.009	3.931	1.2412
ADARB2	0.291	0	0	0.227	0	0.005	0.001	0.956	0	0	0.291	0	0	0	0	0.007	0	0.253	0.227	0	0	0	0	0	0	0.09032
ADAT1	2.525	0	0	1.202	0	1.226	0.133	0.904	1.088	2.197	2.525	2.087	2.225	1.021	1.025	2.084	0.997	1.644	0.156	0.134	0	0	0	0	3.631	1.07216
ADAT2	1.034	0	0	1.269	0	1.015	1.024	0.181	0.339	0.06	1.034	1	1.02	0.002	1.001	1.001	1.079	0.248	1.692	1.072	1.025	0.06	0.06	1	1.636	0.71408
ADAT3	2.578	0	0	1.714	0	2.775	0.952	0.002	0.271	0.107	2.578	2.532	2.237	0.002	0.599	0.618	0.152	0.089	1.062	0.054	0.002	0.002	0.002	0	3.659	0.87948
ADCK1	1.648	0	0	1.046	0	1.061	0	0.749	0.694	0.903	1.648	1.267	1.587	0.72	0.196	1.282	0	1.577	2.245	1.37	0.749	0	0.989	0	2.07	0.87204
ADCK2	1.47	0	0	0.399	0	1.151	0.04	0.009	0.009	0	1.47	1.484	1.025	0.271	1.041	0.848	0.234	0.225	1.299	0.464	0.465	0.242	0.253	0.081	1.55	0.5612
ADCK5	2.799	0	0	1.496	0.517	1.816	0.187	0.004	0.004	0.005	2.799	1.859	2.706	0.004	0.004	0.007	0.175	0.004	1.314	1.17	0.042	0.001	0.001	0	3.027	0.79764
ADCY1	0	0	0	0	0	0.029	0	0	0.005	0	0	0.002	0	0	0	0	0	0.006	0.006	0	0	0	0	0	0	0.00192
ADCY10	1.226	0	0	0.491	0	0.253	0	1.48	0.12	0.683	1.226	0.557	0.561	0.53	0.036	0.77	0.002	0.771	0.321	0.521	0.102	0.002	0.001	0	0.934	0.42348
ADCY2	0	0	0	0	0	0	0	0	0.017	0.01	0	0	0	0	0	0	0.08	0.01	0	0	0	0	0	0	0	0.00468
ADCY3	0.117	0	0	0.035	0.004	0.997	0.029	0.358	1.47	0.85	0.117	0.737	0.735	0.114	0.114	0.115	0.028	1.642	0.044	0.031	0.028	0	0.031	0	1.741	0.37348
ADCY4	0.582	0	0	1.123	0.001	0.744	0	0.309	1.406	0.725	0.582	1.307	0.471	0.371	0.297	0.372	1.023	1.747	0.566	0.157	0	0	0	0.92	3.394	0.64388
ADCY5	0	0	0	0.749	0	0.009	0.009	0.751	0.965	0.475	0	0.97	0.48	0	0	0	0.007	1.741	0.768	0.765	0	0	0	0.007	0.005	0.30804
ADCY6	1.368	0	0	0.82	0	1.79	0.001	0.327	0.051	0.822	1.368	0.194	0.813	0.011	0.012	0.014	0.193	0.766	0.024	0	0	0	0	0	1.594	0.40672
ADCY7	1.774	0	0	1.015	0	1.018	0	1.371	0.905	0.256	1.774	1.745	1.857	1.777	1.616	1.973	0.051	1.4	2.13	1.897	1.246	1.243	1.25	0	1.576	1.11496
ADCY8	0	0	0	0	0	0.789	1.677	0	0	0.008	0	0	0.78	0	0	0	0.785	0.006	0.786	0	0	0	0	0	0.782	0.22452
ADCY9	0.028	0	0	0.953	0.025	1.252	0.001	0.348	0.214	0.019	0.028	0	0.019	0.015	0	0.016	0.001	0.425	0.617	0.07	0.002	0.016	0.016	0	0.096	0.16644
ADCYAP1	0.245	0	0	0.069	0	0.002	0.105	0.201	0.105	0.44	0.245	1.058	0.96	0.1	0.025	0.06	0	1.349	0.185	0.018	0	0	0	0	0.135	0.21208
ADCYAP1R1	0.022	0	0	0.017	0	0.014	0	0.008	0	0.432	0.022	0.013	0.693	0.008	0.008	0.008	0	0.71	0.942	0.702	0	0	0	0	0.495	0.16376
ADD1	0.965	0	0	0.003	0	0.687	0	0.117	0.087	1.105	0.965	0.119	1.045	0.095	1.014	1.544	0	0.503	0.3	0.062	0.12	0.851	0.056	0	3.212	0.514
ADD2	2.822	0	0	1.229	0.007	0.001	0.119	0.127	1.109	0.263	2.822	1.136	1.492	1.139	0.797	1.306	0	0.928	0.433	0.125	0	0	0	0	0.642	0.65988
ADD3	1.394	0	0	0.191	0	1.567	0	0.001	0.068	2.033	1.394	1.28	0.544	0.543	0.02	1.224	0.006	0.98	1.217	1.2	0.004	0.004	0.004	0	3.651	0.693
ADGB	0.054	0	0	0.022	0	0	0	0.027	0.246	0.027	0.054	0.032	0.032	0.032	0.031	0.032	0.027	0.027	0.027	0	0	0	0.026	0	1.045	0.06964
ADGRA1	0.115	0	0	0	0	0	0	0.004	0.041	0.054	0.115	0.005	0.06	0	0	0.057	0	0.619	0.62	0.623	0.622	0.622	0.62	0	0.11	0.17148
ADGRA2	2.247	0	0	0.269	0	0.485	0.025	1.278	0.366	0.425	2.247	0.739	1.198	0.397	0.405	1.186	0.08	1.21	1.268	0.828	0.797	0.028	0.015	0.041	1.611	0.6858
ADGRA3	0	0	0	0.366	0	0.61	0	1.887	1.053	1.352	0	0	0	0	0	0	0.019	1.822	1.353	1.242	0.877	0.877	1.292	0	1.837	0.58348
ADGRB1	0.801	0	0	0.943	0	0.01	1.1	0	0.217	0	0.801	0.04	0.912	0	0	0	0.911	0.185	0.874	0	0	0	0	0	0.903	0.30788
ADGRB2	2.689	0	0.028	1.436	0	0.248	0	0.217	0.095	0.23	2.689	1.043	2.276	0.091	0.053	0.108	0.997	0.836	1.112	0.918	0.92	0.11	0.923	0.02	1.361	0.736
ADGRB3	0.643	0	0	0	0	0	0.005	0	0.075	0	0.643	0.286	0.026	0.296	0.31	0.311	0.333	0.01	0	0	0	0	0	0	0	0.11752
ADGRD1	1.536	0	0	0.078	0	0.001	0.074	0.277	1.326	0	1.536	0.803	2.023	0.803	0.804	0.807	0	1.449	1.051	0.11	0	0.111	0	0	0.638	0.53708
ADGRD2	0.12	0	0	0.13	0	0.096	0.007	0.016	0.036	0.174	0.12	0.163	0.101	0.015	0.085	0.118	0.086	0.737	0.794	0.087	0.018	0.018	0.018	0.018	0.26	0.12868
ADGRE1	0.409	0	0	0.288	0.005	0.192	0.192	0.226	0.007	0.028	0.409	0.396	0.393	0.182	0	0.199	0.183	0.105	0.047	0.045	0.022	0.019	0.02	0	0.6	0.15868
ADGRE2	0.962	0	0	0.579	0	1.29	0	0.624	0.013	0.049	0.962	0.654	1.874	0.624	0.625	0.96	0.005	0.217	0.624	0	0	0	0	0	0.005	0.40268
ADGRE3	0.357	0	0.003	0.351	0	0.36	0.002	0.003	0.746	0	0.357	0.355	0.405	0.003	0.005	0.006	0.353	0.608	0.014	0.007	0.003	0	0.001	0	0.352	0.17164
ADGRE5	2.445	0	0	1.422	0.15	1.338	0.105	1.088	0.956	1.215	2.445	1.811	2.309	1.595	1.533	1.693	0.883	1.107	1.181	1.111	1.075	1.11	1.115	0	1.303	1.1596
ADGRF1	0.736	0	0	1.586	0.86	0.885	0.691	2.205	1.565	1.622	0.736	0.735	0.738	0.715	0.693	0.714	1.359	0.972	2.228	1.611	1.59	1.594	0.897	1.22	1.977	1.11716
ADGRF2	1.05	0	0	0.102	0	0.6	0	1.865	0.005	1.725	1.05	0.995	1.048	0.997	0.996	0.994	0.003	2.549	1.107	1.055	0	0.995	0.99	0	1.787	0.79652
ADGRF3	4.93	0	0	2.765	0.314	1.314	2.099	2.28	1.898	1.196	4.93	2.814	2.886	2.57	2.614	1.742	0.994	2.342	2.276	1.45	0.93	0.946	1.439	0	2.543	1.89088
ADGRF4	1.046	0	0	1.885	0	1.142	0	2.842	0.009	0.146	1.046	0.056	1.052	0.054	0.054	0.054	0.05	3.143	1.989	1.105	0	0.054	0.053	0.001	1.24	0.68084
ADGRF5	0.007	0	0	0.782	0.002	0.144	0.002	1.25	0.05	1.991	0.007	0.007	0.007	0.002	0.002	0.002	0.816	0.878	2.926	1.743	1.297	0.816	1.252	0.005	2.018	0.64024
ADGRG1	2.195	0	0.885	2.209	0.002	0.769	1.077	2.419	1.463	1.957	2.195	1.484	2.239	1.207	1.079	1.479	0.994	2.092	3.443	2.557	1.743	1.793	1.74	0	3.687	1.62832
ADGRG2	0	0	0	2.059	0	0.001	0	0.207	0.228	0.001	0	0	0.001	0	0.001	0	0	0.168	0.437	0.403	0.001	0.002	0.001	0	0.027	0.14148
ADGRG3	2.388	0	0.359	0.534	0.01	0.139	0.092	2.092	1.087	0.97	2.388	1.541	2.148	1.452	1.236	1.514	0.085	0.999	1.938	1.213	0.221	0.96	0.222	0	2.271	1.03436
ADGRG4	0.889	0	0	0.034	0	0	0	1.022	0	0.597	0.889	0.89	1.372	0.889	0.889	0.89	0.975	0.892	1.041	0.999	0.107	0.922	1.004	0.044	1.533	0.63512
ADGRG5	0.615	0	0.001	1.067	0	0.658	0.036	0.047	1.021	0.975	0.615	0.575	1.591	0.957	0.003	0.039	0.011	0.048	1.06	1.048	0.039	0.962	0.957	0	1.702	0.56108
ADGRG6	0.002	0	0	0.241	0	1.231	0	0.228	1.704	2.46	0.002	0.002	0.002	0.002	0.001	0.002	0.222	0.859	2.054	1.944	0.234	0.234	0.242	0	1.052	0.50872
ADGRG7	1.138	0	0	0.989	0	0.289	0	1.198	0.775	1.015	1.138	0.726	1.116	0.677	0.678	1.744	0.338	0.778	0.83	0.826	0.333	0.003	0.333	0.003	2.399	0.69304
ADGRL1	3.482	0	0	1.883	0	0.955	0.953	0.002	0.002	0.037	3.482	2.643	2.37	1.147	1.148	2.104	1.877	0.784	1.113	0.938	0.955	0.934	0.005	0.952	1.044	1.1524
ADGRL2	0	0	0	1.946	0	0	0.648	1.974	0.005	2.689	0	0	0	0	0	0	2.328	2.173	2.475	2.697	1.098	0.889	1.098	0.522	3.773	0.9726
ADGRL3	0	0	0	0	0	0	0.847	0.848	0.283	0	0	0	0	0	0	0	0	0.962	1.259	0.416	0.014	0.018	0.014	0	0	0.18644
ADGRL4	0	0	0	0	0	0	0	0.119	0.002	2.043	0	0	0	0	0	0	0.1	1.321	0.091	0.092	0	0	0	0	1.112	0.1952
ADGRV1	1.788	0	0	2.06	0.4	0.884	0.124	0.553	0.523	0.301	1.788	0.468	0.796	0.582	0.568	0.679	0.132	0.342	1.541	1.617	0.988	0.987	0.988	0.133	1.212	0.77816
ADH1A	0	0	0	0	0	0	0	0	0.001	0	0	0	0	0	0	0	0.48	0	0	0	0	0	0	0.481	0.001	0.03852
ADH1B	0.003	0	0	0.003	0	0	0	0	0.008	0.003	0.003	0.003	0.003	0	0	0	0.256	0.003	0.003	0.003	0.003	0.003	0.003	0.252	0.012	0.02256
ADH1C	0.025	0	0	0.025	0	0	0	0	0.071	0.027	0.025	0.025	0.026	0	0	0	0.056	0.027	0.027	0.027	0.027	0.027	0.027	0.029	0.106	0.02308
ADH4	0.002	0	0	0.024	0	0.022	0	0.003	1.395	0.003	0.002	0.002	0.047	0	0	0.002	0.003	0.835	0.026	0.026	0.003	0.003	0	0.003	0.027	0.09712
ADH5	0.108	0	0	1.141	0	0.989	0	0.141	0.031	0.142	0.108	0.106	0.579	0.002	0	0.105	0.141	0.251	1.075	1.075	0.139	0.139	0	0.139	1.246	0.30628
ADH6	0	0	0	0	0	0	0	0	0.02	0	0	0	0	0	0	0	0.003	0.005	0	0	0	0	0	0.003	0	0.00124
ADH7	0.131	0	0	0.131	0	0	0	0	0.463	0.121	0.131	0.13	0.13	0	0	0	0.122	0.155	0.121	0.122	0.121	0.121	0.121	0	0.37	0.0996
ADHFE1	0.78	0	0	2.237	0	0.795	0	0.936	0.947	1.471	0.78	1.413	1.251	0	0	0.464	2.005	1.981	2.008	1.002	0.94	0.4	0.823	0.194	1.687	0.88456
ADI1	1.387	0	0	1.097	0	1.439	0.986	0.644	1.391	1.136	1.387	0.41	0.707	1.311	1.352	1.311	0.332	1.663	1.299	0.399	0.312	0	0.381	0.308	3.039	0.89164
ADIG	0.33	0	0	0.229	0	0.014	0	0.192	0.929	0.198	0.33	0.32	0.019	0.001	0.001	0.308	0	0.053	0.483	0.272	0	0.192	0	0	0.725	0.18384
ADIPOQ	1.099	0	0	0.631	0.085	0.092	0	0.75	0.35	0.51	1.099	1.076	0.814	0.523	0.322	1.524	0.519	0.349	0.648	0.19	0.063	0.063	0.063	0	1.748	0.50072
ADIPOR1	2.835	0	0	1.169	0	1.194	0.119	1.236	1.094	0.86	2.835	1.718	1.778	1.642	1.478	1.496	1.264	0.934	1.106	2.085	0.119	0.946	1.059	0	3.062	1.20116
ADIPOR2	1.079	0	0	1.139	0.086	1.599	0	0.203	0.398	0.654	1.079	1.024	1.111	0.027	0.01	0.101	0.017	1.139	0.155	0.01	0.004	0.131	0.004	0	2.201	0.48684
ADIRF	0.968	0	0.135	1.503	0.135	0.001	0	1.872	0.123	2.712	0.968	1.405	2.049	0.023	0.023	0.583	0.845	1.621	2.655	1.856	0.84	0.834	1.328	0	4.414	1.07572
ADK	2.542	0	0	2.213	0.007	1.561	0	1.567	1.389	2.218	2.542	1.349	1.574	0.474	0.002	0.612	0.751	1.033	2.8	1.446	0.098	0.495	0.492	0.396	3.098	1.14636
ADM	2.174	0	0	1.63	0	0.744	0.053	2.649	1.054	3.024	2.174	2.295	2.38	1.014	1.019	1.014	0.294	1.501	3.807	3.193	0.68	0.967	1.773	0.008	2.893	1.4536
ADM2	0.692	0	0	0.177	0	0.331	0	0.033	0.195	0.158	0.692	0.068	0.662	0.018	0.018	0.065	0.157	0.199	0.482	0.445	0.467	0.015	0.481	0	1.552	0.27628
ADM5	1.512	0	0	0.698	0.435	0.438	0.037	0.589	0.081	0.952	1.512	1.265	0.626	0.784	0.171	1.101	0.462	1.373	1.013	0.805	0.568	0.614	0.625	0.036	2.208	0.7162
ADNP	2.269	0	0	2.065	0.033	1.304	0.001	0.053	2.191	2.382	2.269	2.575	2.558	1.24	0.929	1.381	1.206	1.092	0.919	1.031	0.187	0.188	0.188	0.034	4.222	1.21268
ADNP2	0.991	0	0	0.994	0	0.992	0.984	0.985	0.984	0.982	0.991	0.989	0.988	0.982	0.983	0.984	0.989	0.987	0.989	0.988	0.989	0.984	0.987	0	1.079	0.83284
ADO	0.494	0	0	2.374	0	1.434	0	0.408	0.05	0.097	0.494	0.997	0.024	0.009	0.009	0.009	0.554	0.245	1.565	0.565	0.399	0.155	0.563	0.178	1.355	0.47912
ADORA1	0.058	0	0	0.548	0	0.097	0.51	0.338	0	0.197	0.058	0.099	0.516	0.004	0.004	0.004	0	0.337	0.234	0.04	0.042	0.046	0.24	0	0.879	0.17004
ADORA2A	0.567	0	0	0.269	0.004	0.243	0.002	0.35	0.118	1.855	0.567	0.491	0.527	0.099	0.099	0.494	0.294	1.197	1.779	1.168	1.168	0.331	1.164	0.03	4.19	0.68024
ADORA2B	1.517	0	0	1.221	0.001	0.858	0	1.926	0.828	1.772	1.517	0.741	0.791	0.758	0.757	0.758	0.74	1.828	2.276	1.677	1.898	1.896	1.897	0.737	3.101	1.1798
ADORA3	1.68	0	0	0.015	0.718	1.477	0	0.073	0.475	2.003	1.68	1.005	1.007	0.78	0.005	0.098	0.157	0.846	0.898	0.142	0.12	0.12	0.12	0	3.204	0.66492
ADPGK	1.02	0	0	1.401	0.002	0.999	0	0.009	0.117	0.952	1.02	1	1.004	0	0	0	1	1.306	0.999	0	0	0	0	0	2.119	0.51792
ADPRH	0.972	0	0	0.987	0	1.983	0	0	0.003	0.203	0.972	0.3	0.521	0.02	0	0.034	0.021	0.902	0.033	0.022	0	0	0	0	0.272	0.2898
ADPRHL1	1.188	0	0	1.127	0	1.066	0	0.628	0.191	0.12	1.188	1.031	1.197	1.032	0.063	0.063	0.062	0.977	1.118	1.111	0.136	0.117	0.118	0.063	0.153	0.50996
ADPRHL2	1.522	0	0	1.497	0	1.011	0.048	0.106	0.01	0.12	1.522	1.989	1.994	0.011	1.021	1.062	1.478	1.099	1.067	1.029	0.028	0.028	0.013	0.024	1.652	0.73324
ADPRM	1.003	0	0	1.17	0.063	1.06	0.029	0.97	0	0	1.003	0	1.003	0.271	0	0	0.147	0.127	1.129	0.992	0	0	0	0	2.341	0.45232
ADRA1A	0	0	0	0.997	0	0	0.995	0	1.388	0	0	0	0	1	0	0.001	0	0.265	0	0	0	0	0	0	0	0.18584
ADRA1B	0.401	0	0	2.629	0	0.009	0.178	2.118	0.628	2.131	0.401	0.002	0.393	0.002	0.002	0.002	2.817	1.539	3.222	1.46	1.773	2.402	1.385	0.798	2.225	1.06068
ADRA1D	0.183	0	0	1.199	0	0.761	0.975	0.456	0.265	0.2	0.183	0.182	0.329	0.178	0.179	0.177	0.217	0.201	0.207	0.205	0.199	0.199	0.199	0.015	0.226	0.2774
ADRA2A	0.028	0	0	0	0	0.973	0	0	0	0	0.028	0.027	0.509	0	0.027	0	0	0.566	0.159	0.028	0	0	0	0	0.082	0.09708
ADRA2B	1.796	0	0	0.981	0	1.004	0.322	0.654	0.749	0.112	1.796	0.108	0.323	0	0	0.001	0.002	0.508	0.508	0.133	0	0.025	0.025	0	0.146	0.36772
ADRA2C	0.005	0	0	0.252	0	0.169	0	0.002	0.311	0	0.005	0.505	0.005	0	0	0	0	0.413	0.252	0	0	0	0	0	0.001	0.0768
ADRB1	0.006	0	0	1.325	0	1.374	0	0.425	0.587	0.401	0.006	0.006	0.286	0.003	0	0.281	0.309	0.09	0.934	0.309	0.31	0.31	0.312	0.61	0.632	0.34064
ADRB2	0.762	0	0	1.002	0.003	1.485	0.002	0.038	0.005	1.561	0.762	0.235	0.517	0.251	0.251	0.489	0.001	0.893	0.761	0.358	0.038	0.267	0.11	0	2.836	0.50508
ADRB3	0.107	0	0	0.014	0.011	0.052	0.031	0.14	0.041	0.049	0.107	0.076	0.3	0.062	0.013	0.111	0.013	0.046	0.16	0.065	0.008	0.013	0.006	0.011	1.055	0.09964
ADRM1	1.996	0	0.996	0.05	0	0.087	0.026	1.075	1.011	1.58	1.996	1.98	1.989	0	0	1.013	2.004	0.293	1.116	0.067	0.067	0.048	0.067	0	2.434	0.7958
ADSL	0.829	0	0	1.187	0	1.182	0.891	0	0.481	1.59	0.829	0.49	1.563	0.49	0.377	0.492	0.002	1.295	0.931	0.931	0	0.002	0	0.002	2.405	0.63876
ADSS1	0.631	0	0	0.314	0.083	0.27	0.003	0.826	0	0.089	0.631	1.508	1.39	0.005	0.005	0.044	0.978	0.56	0.549	0.155	0.049	0.049	0.151	0	3.004	0.45176
ADSS2	1.021	0	0	1.539	0	0.999	0.001	0.396	0.753	0.744	1.021	1.028	1.015	0.006	0.005	0.024	0.001	0.411	0.948	0.892	0.001	0.001	0.001	0	3.874	0.58724
ADTRP	0.968	0	0	3.11	0	0.003	0	2.225	1.728	2.085	0.968	0.023	0.966	0.023	0.028	1.019	1.78	1.678	2.58	0.936	1.633	0.797	2.566	1.779	3.72	1.2246
AEBP1	1.261	0	0	1.17	0	0.503	0.001	0.004	0.658	0.449	1.261	0.631	0.859	0.203	0.253	0.208	0.242	1.505	0.48	0.475	0.36	0.359	0.361	0	0.802	0.4818
AEBP2	1.004	0	0	1.007	0	0.98	0	0.589	2.115	1.727	1.004	1.465	1.986	0.006	0.006	0.006	0.22	1.313	0.002	0.999	0.002	0.942	0	0	1.746	0.68476
AEN	1.912	0	0	2.177	1.224	2.301	0.301	1.95	1.205	2.067	1.912	1.831	2.911	1.195	0.953	1.201	1.468	2.28	2.036	1.175	1.173	1.172	1.179	0.297	1.954	1.43496
AFAP1	1.032	0	0	0.922	0.445	0.172	0	1.575	0.718	1.673	1.032	0.06	0.069	0.141	0	0.156	0.953	2.362	3.152	2.834	1.22	1.248	1.24	0.234	2.227	0.9386
AFAP1L1	0.399	0	0	0.38	0.082	1.039	0.058	0.116	0.005	2.708	0.399	0.968	1.048	0.313	0	0.313	0.011	0.482	1.596	1.21	0.466	0.076	0.465	0	3.206	0.6136
AFAP1L2	0.08	0	0	1.155	0.002	0.987	0	2.029	0.487	0.842	0.08	0	0	0	0	0	1.184	0.813	2.392	1.303	1.171	1.276	1.317	0	2.851	0.71876
AFDN	1.529	0	0	0.243	0	0.673	0.444	0.295	1.446	1.198	1.529	0.489	1.164	1.505	1.504	1.452	0	1.274	1.127	0.831	0.444	0.812	0.569	0	1.248	0.79104
AFF1	2.659	0	0	2.785	0.942	1.908	0.715	2.467	1.996	2.678	2.659	2.213	2.606	2.283	1.819	2.372	2.596	2.749	2.485	2.948	1.149	1.748	1.647	0.687	4.618	2.02916
AFF2	0.018	0	0	0	0	0	0	0	0.094	0	0.018	0	0.018	0	0	0.001	0	0.102	0.252	0.002	0	0	0	0	0	0.0202
AFF3	0.085	0	0	0	0	0	0	0.3	0.928	0.468	0.085	0.084	0.085	0.084	0.017	0.225	1.101	1.327	2.406	1.892	0	0.02	0.02	0.003	0.919	0.40196
AFF4	2.84	0	0	1.017	0	1.012	0.091	0.328	0.303	1.864	2.84	1.316	1.867	1.236	0.295	0.846	0.091	0.816	2.069	1.927	0.092	0.091	0.091	0	2.902	0.95736
AFG1L	2.367	0	0	1.093	0	1.385	0	0.974	1.092	0.007	2.367	1.307	1.417	0.311	0	0.315	0.099	0.851	0.31	0.31	0	0	0	0.001	3.158	0.69456
AFG3L2	3.158	0	0	1.297	0	1.731	1.028	0.435	0.165	1.469	3.158	0.827	1.733	0.827	0.463	0.825	1.133	0.493	1.854	1.803	0.165	0.165	0.171	0.165	1.996	1.00244
AFM	0.117	0	0	0.001	0	0.003	0.002	0.062	0.044	0.023	0.117	0.088	0.002	0	0	0	0.458	0.695	0.263	0.045	0	0	0	0.065	0	0.0794
AFMID	2.067	0	0	1.214	0	1.567	0.013	1.629	1.143	0.065	2.067	2.04	1.501	0.057	0.058	0.058	0.026	0.054	1.028	0.098	0.15	0.15	0.15	0	3.647	0.75128
AFP	0.375	0	0	0	0	0.002	0	0.003	1.032	0.001	0.375	0.489	0.001	0	0	0	0.72	1.479	0.011	0.002	0	0	0	0.003	0	0.17972
AFTPH	1.949	0	0	1.09	0	1.007	0	0.016	1.542	0.123	1.949	1.088	0.996	0.915	0	0.994	0	0.008	0.393	1.385	0.008	0.008	0.009	0	2.619	0.64396
AGA	0.999	0	0	0.994	0	0.992	0.014	0	0.747	1.109	0.999	0.013	1.003	0	0	0	0.57	1.796	1.077	1.004	0	0	0	0	1.13	0.49788
AGAP1	1.612	0	0	1.918	0	0.065	0.001	0.927	0.52	1.138	1.612	1.418	1.595	1.283	1.283	1.284	0.341	2.052	1.31	0.807	1.456	1.455	1.457	0.1	2.267	1.03604
AGAP11	0.963	0	0.118	1.538	0.119	0.001	0	1.984	0.138	2.722	0.963	1.241	1.913	0.025	0.025	0.517	0.96	1.669	2.883	1.974	0.955	0.949	1.511	0	4.246	1.09656
AGAP2	2.932	0	0.06	2.357	0.321	1.845	1.833	1.924	1.869	1.863	2.932	2.947	3.318	1.583	2.378	2.409	1.056	1.538	0.736	0.515	0	0	0.061	0.844	3.52	1.55364
AGAP3	2.316	0	0.02	0.947	0.022	0.087	0.001	0.188	0.707	1.396	2.316	1.54	2.523	0.984	0.963	1.507	0.001	0.29	1.956	1.002	0.04	0.963	0.966	0	1.685	0.8968
AGAP4	0	0	0	0	0	0	0	0	0	0	0	0.101	0.101	0	0	0.101	0	0.903	0.169	0.048	0	0	0	0	0.003	0.05704
AGAP5	0.625	0	0	0.163	0.145	0.185	0.104	0.073	0.365	0.396	0.625	0.618	0.615	0.185	0.289	0.51	0.181	0.774	0.277	0.737	0.079	0.086	0.086	0	0.555	0.30692
AGAP6	0	0	0	0.044	0	0.012	0	0	0	0	0	0.04	0.044	0	0	0	0.081	0.526	0.005	0.005	0.005	0.005	0.005	0	0.04	0.03248
AGAP9	0.075	0	0	0.261	0.126	0.127	0.126	0.013	0.092	0.007	0.075	0.127	0.204	0	0	0.001	0.127	0.37	0.399	0.399	0.012	0.067	0.087	0	0.3	0.1198
AGBL1	0	0	0	0	0	0	0	0.001	0.007	0.013	0	0	0	0	0	0	1.047	0.013	0	0	0	0	0	0.004	0	0.0434
AGBL2	0.658	0	0	1.544	0	1.012	0	0.623	0.57	0.639	0.658	0.231	0.655	0.084	0	0.082	0.539	0.652	0.682	0.14	0	0	0.003	0	0.131	0.35612
AGBL3	0.999	0	0	1.002	0	0.991	0.045	0.062	0.006	0.931	0.999	0	1.106	0	0	0	1.008	0.249	1.154	0.999	0.006	0.004	0.006	0.001	2.373	0.47764
AGBL4	0	0	0	0	0	0	0	0	0.018	0	0	0	0	0	0	0	0	0.001	0.08	0.079	0	0	0	0	0	0.00712
AGBL5	3.406	0	0	2.626	0	0.632	0.094	1.172	0.333	2.464	3.406	3.316	3.204	1.818	1.195	1.761	1.311	1.102	0.438	0.102	0.065	0.098	0.061	0	4.087	1.30764
AGER	2.405	0	0	1.274	1.085	1.261	0.437	0.134	0.567	0.489	2.405	0.852	1.674	0.381	1.128	1.14	0.456	0.595	0.604	0.021	0.132	0.14	0.559	0	3.914	0.86612
AGFG1	1.035	0	0	2.055	0.175	1.018	0.008	1.696	0.961	0.214	1.035	2.029	1.035	1.036	0.922	0.913	0.065	1.327	1.85	0.797	0.787	0.795	0.799	0.034	1.882	0.89872
AGFG2	3.311	0	0	1.931	0.978	1.062	0.004	1.002	1.657	2.471	3.311	2.068	1.974	0.936	1.177	0.305	0.936	1.028	1.081	0.89	0.987	0.889	0.934	0.844	2.743	1.30076
AGGF1	1.009	0	0	1.341	0	1.014	0	0.217	0.022	0.028	1.009	1.003	1.001	0.011	0	0.015	1.097	0.298	1.083	0.224	0.008	0.008	0.008	0.008	1.173	0.42308
AGK	1.29	0	0	1.429	0	0.999	0	0	0.677	0.002	1.29	1.69	1.289	0	0.069	0.069	0.113	0.914	0.121	1.093	0.113	0.114	0.113	0	0.999	0.49536
AGL	0.064	0	0	0.997	0	1.051	0	0.007	0.001	0.008	0.064	0.062	0.058	0.066	0.004	0.066	0.004	1.112	0.004	0.002	0.003	0	0	0	1.049	0.18488
AGMAT	0.498	0	0	0.416	0	1.386	0.005	0.354	0.601	0.116	0.498	0.686	0.956	0.084	0.075	0.086	0.123	0.204	0.133	0.116	0.107	0.001	0.108	0.001	1.861	0.3366
AGMO	0	0	0	0.583	0.053	0.001	0	0	0.952	1.154	0	0	0	0	0	0	0.746	0.181	1.096	0.584	0	0	0	0	0.038	0.21552
AGO1	2.049	0	0	1.034	0.068	0.697	0	0.018	0.027	0.027	2.049	1.456	2.002	1.658	0.046	0.926	0	0.922	0.004	0	0	0	0	0	1.868	0.59404
AGO2	3.441	0	0	1.499	0	0.005	0	1.481	0.722	2.544	3.441	1.73	2.026	0.028	0.893	1.602	1.457	2.241	3.068	2.03	1.666	1.062	1.462	0.777	3.277	1.45808
AGO3	1.391	0	0	1.036	0.977	1.022	0	0.362	0.381	0.763	1.391	0.167	0.575	0.551	0.003	0.116	0.004	0.748	1.046	0.746	0.747	0.74	0.746	0	1.595	0.60428
AGO4	1.509	0	0	0.081	0.001	0.083	0	0.953	0.005	0.044	1.509	0.028	1.076	1.058	0.995	1.035	0.002	0.033	0.022	0.022	0	0	0	0	1.29	0.38984
AGPAT1	2.902	0	0	0.952	1.273	0.949	0.283	0.277	0.453	0.338	2.902	1.082	2.104	0.812	1.705	1.731	0.313	0.546	0.564	0.033	0.273	0.29	0.473	0	3.798	0.96212
AGPAT2	2.423	0	0	0.772	0	0.683	0.021	0.825	0	1.041	2.423	0.942	2.241	0.198	0.663	0.639	0.249	0.926	1.192	0.895	0.645	0.838	1.095	0	2.39	0.84404
AGPAT3	1.886	0	0.933	0.026	0.885	1.224	0.025	2.235	0.925	2.029	1.886	1.346	2.306	1.123	1.547	2.101	0.008	1.847	0.108	0.08	0.082	0.076	0.075	0.001	2.091	0.9938
AGPAT4	1.411	0	0	0.998	0	0.994	0.121	0.994	0.823	1.367	1.411	1.333	1.332	1.325	1.334	1.328	1.064	1.605	2.572	1.344	1.002	0.005	0.997	0.065	1.384	0.99236
AGPAT5	1.254	0	0	0.998	0	1.201	0.016	0.033	0.017	0.54	1.254	0.111	0.114	0.268	0.102	0.268	0.252	0.035	0.334	0.085	0.068	0.068	0.068	0.049	1.788	0.35692
AGPS	1.283	0	0	1.777	0.239	1.97	0.554	1.718	1.778	1.327	1.283	0.084	1.082	0.058	0.057	0.299	0.757	1.478	1.552	1.534	0.767	0.023	0.034	0.001	1.814	0.85876
AGR2	0.044	0	0	2.332	0.053	1.092	0	0.863	0.26	1.147	0.044	0.787	0.016	0.012	0.012	0.019	0.013	0.676	2.049	0.995	0.002	0.002	0.632	0.011	1.491	0.50208
AGR3	0.093	0	0	0.919	0.098	1.338	0	0.195	0.174	0.233	0.093	0.096	0.093	0	0	0.092	0.389	0.334	0.307	0.287	0.093	0.189	0.1	0	0.233	0.21424
AGRN	2.087	0	0.083	0.341	0	1.357	0.987	1.448	0.661	1.269	2.087	1.414	2.138	0.932	1.401	1.411	1.424	1.652	1.952	1.974	1.229	1.227	1.228	0.264	3.623	1.28756
AGRP	1.827	0	0	1.425	0.434	1.173	0.295	0.64	0.397	2.651	1.827	3.028	1.704	0.529	1.378	1.647	1.753	1.294	1.603	0.684	0.295	0.544	0.627	0.012	3.176	1.15772
AGT	0.846	0	0	0.007	0	0.696	0.011	0.108	1.124	0.013	0.846	0.007	0.809	0.107	0	0.107	0.007	0.129	1.197	0.572	0	0.001	0	0	0.04	0.26508
AGTPBP1	1.9	0	0	0.013	0	0.904	0	1.855	0	0	1.9	0.046	0.999	0	0	0.904	0.001	0.953	1.179	1.177	0.907	0.908	0.912	0	1.962	0.6608
AGTR1	0	0	0	1.285	0	0.008	0	0.034	0.003	0.01	0	0	0	0	0	0	0.366	0.936	0.35	0.034	0.034	0.034	0	0	0	0.12376
AGTR2	0	0	0	0.017	0	0	0	0.015	0	0.001	0	0	0	0	0	0	0.001	0.027	0.028	0.006	0.001	0.001	0.014	0	0.001	0.00448
AGTRAP	2.858	0	0	0.07	0.984	1.048	0.534	1.173	0.941	0.099	2.858	2.032	2.504	0.565	0.375	0.966	0.335	1.513	0.25	0.099	0.093	0.085	0.093	0.951	1.663	0.88356
AGXT	0	0	0	0.337	0.002	0.081	0	0	0.919	0.373	0	0	0	0	0	0	0.062	0.2	0.347	0.175	0.176	0.026	0.15	0	0.125	0.11892
AGXT2	0.001	0	0	0.001	0	0.056	0	0	0	0	0.001	0.046	0.049	0	0	0.003	0.948	1.52	0.953	0.951	0.949	0.953	0.95	0	0.008	0.29556
AHCTF1	0.988	0	0	0.992	0	1.01	0.065	0	0.565	0.487	0.988	1.137	1.131	0.141	0	0.002	0	0.226	0.367	0.023	0.345	0.342	0.342	0	1.482	0.42532
AHCY	2.961	0	0	1.003	0.003	1.035	0.941	1.643	0.306	0.944	2.961	2.947	1.855	0.773	0.944	0.752	0.948	1.948	1.851	1.647	0.913	0.913	0.91	0.004	3.364	1.26264
AHCYL1	2.229	0	0	2.393	0.997	1.395	0.991	2.368	1.475	2.004	2.229	2.079	2.024	1.187	1.31	2.017	2.051	1.312	2.08	1.231	1.313	1.282	1.135	0	2.792	1.51576
AHCYL2	2.243	0	0.648	1.62	0	2.395	0.015	0.95	1.165	0.996	2.243	2.153	1.991	0.459	0.226	1.66	0.986	0.445	1.174	0.983	0.013	0.013	0	0	1.987	0.9746
AHDC1	2.555	0	0	0.533	0	1.071	0.027	1.006	0.907	1.564	2.555	1.782	1.688	0.103	0.777	0.171	0.199	1.56	1.863	0.541	0.468	0.598	0.536	0	2.398	0.91608
AHI1	2.2	0	0	1.954	0	0.995	1.059	1.702	2.224	1.547	2.2	2.371	2.127	0.176	1.677	2.145	2.086	2.712	1.686	1.112	1.091	1.096	0.062	0.951	2.636	1.43236
AHNAK	2.762	0	0	2.496	0.076	0.093	0.051	1.706	0.117	2.677	2.762	2.154	1.992	0.44	1.551	1.427	2.269	2.044	2.511	1.787	0.656	1.226	2.15	0.005	3.656	1.46432
AHNAK2	2.769	0	0	2.228	0.874	1.509	0	1.667	0.928	1.66	2.769	0.009	1.754	0	0	0.876	2.174	1.658	1.744	1.623	1.625	1.627	1.625	0.818	3.645	1.34328
AHR	0.012	0	0	3.002	0	1.786	0	0.828	0.422	1.226	0.012	0.012	0.012	0.012	0.012	0.012	0.868	1.357	1.151	1.943	0.325	0.963	0.968	0.019	2.944	0.71544
AHRR	0.11	0	0	0.511	0	0.148	0.103	0.337	0.001	0.806	0.11	0.508	0.107	0.001	0.109	0.108	0.103	0.635	0.216	0.145	0.061	0	0.001	0	0.769	0.19556
AHSA1	1.065	0	0	1.973	0	1.416	0	1.243	0.031	0.993	1.065	1.07	1.037	0.007	0.994	1.073	0.992	0.536	1.213	1.214	0	0	0	0	2.506	0.73712
AHSG	3.02	0	0	0.945	0	0.678	0.33	1.332	2.102	0.352	3.02	1.781	3.055	0.819	1.024	0.523	0.953	0.213	0.995	0.059	0	0	0	0	1.704	0.9162
AHSP	0.311	0	0	0.285	0	0.335	0	0.015	0.028	0.02	0.311	0.289	0.293	0.283	0.014	0.58	0.028	0.022	0.37	0.364	0	0	0	0	0.509	0.16228
AICDA	0	0	0	0.003	0	0.034	0.004	0.704	0.244	0.688	0	0	0.045	0	0	0.008	0	0.672	0.018	0	0	0	0	0	1.441	0.15444
AIDA	1.931	0	0	0.956	0	0.188	0	0.23	0.003	0.013	1.931	0.982	0.028	0.845	0.839	0.005	0.073	0.439	0.066	0.012	0.009	0.009	0.009	0.053	2.033	0.42616
AIF1	1.942	0	0	0.57	0	1.94	0.752	0.913	0.758	1.083	1.942	1.335	1.349	0.971	0.497	0.955	0.927	0.854	0.058	0.057	0.025	0.026	0.06	0	2.688	0.78808
AIF1L	0.284	0	0	0.273	0	0.208	0.6	0	0.258	0.575	0.284	0.279	0.273	0.207	0.228	0.208	0.213	0.335	0.528	0	0	0	0	0	1.015	0.23072
AIFM1	3.756	0	0	1.043	0.311	1.037	0.978	1.189	0.853	1.13	3.756	2.272	2	1.947	1.964	1.948	1.031	0.472	0.969	0.618	0.515	0	0.15	0	3.827	1.27064
AIFM2	1.076	0	0	1.46	0	1.459	0.385	1.426	1.044	0.391	1.076	0.078	0.001	0.001	0	0.001	1.467	1.519	1.397	1.385	0.386	0.383	0.384	0	1.455	0.67096
AIFM3	2.005	0	0	0.609	0	0.388	0.091	0.712	0.514	1.422	2.005	1.995	1.199	1.56	0.917	1.549	0.448	1.632	1.76	0.586	0.27	0.001	0.001	0.015	1.316	0.8398
AIG1	0.995	0	0	0	0	0.981	0	0.967	1.701	0.975	0.995	0.084	0.989	1.076	0.997	1.25	1.032	1.526	1.681	0.634	0	0.747	1.681	0.435	2.943	0.86756
AIM2	2.004	0	0	0.311	0	0.045	0.044	1.078	0.011	0.377	2.004	2.715	1.353	1.997	0.044	1.023	0	0.961	1.864	1.507	0.02	0.014	0.345	0	1.725	0.77768
AIMP1	0.171	0	0	1.004	0	1.013	0	0.039	0.46	1.412	0.171	1.039	1.049	0	1.025	0.029	1.022	1.257	0.041	0.001	0	0	0	0	1.739	0.45888
AIMP2	2.115	0	0.392	1.419	0.976	1.037	0.998	1.109	0.458	0.404	2.115	1.839	2.46	1.1	0.499	1.101	0.808	0.404	0.935	0.931	0.402	0.403	0.403	0	1.486	0.95176
AIP	2.955	0	0	1.752	0.006	1.022	0	1.473	0.854	1.291	2.955	2.351	2.21	1.301	1.544	1.953	1.399	1.006	0.899	0.761	0.941	0.759	0.759	0.065	3.726	1.27928
AIPL1	1.291	0	0	0.648	0	0.536	0.002	0.427	0.197	0.39	1.291	0.218	1.294	0.217	0	0.218	0.762	0.128	0.908	0.33	0.315	0.315	0.323	0	1.271	0.44324
AIRE	0.746	0	0	0.025	0	0.024	0	0.125	0.003	0	0.746	0.285	0.749	0	0	0	0	0.003	0.003	0.003	0.003	0.003	0.003	0	0.822	0.14172
AJAP1	0	0	0	1.191	0	0	0	0	0	0.029	0	0	0	0	0	0	0	0.37	0	0	0	0	0	0	0	0.0636
AJM1	1.133	0	0	0.154	0	0.089	0	1.247	0.078	0.062	1.133	0.715	2.101	0.183	0.08	0.184	0.001	0.067	0.103	0.081	0.078	0.078	0.097	0	2.767	0.41724
AJUBA	2.136	0	0	1.393	0.057	1.553	0.935	1.524	2.649	1.921	2.136	0.901	2.951	0.114	0.136	0.632	1.407	0.739	1.192	1.135	0.941	0.959	1.064	0	1.85	1.133
AK1	1.854	0	0.027	1.029	0.102	1.5	0.008	0.156	0.152	1.515	1.854	0.41	1.523	0.517	0.535	0.536	0.141	0.234	1.881	0.146	0.145	0.145	0.218	0.099	4.178	0.7562
AK2	2.6	0	0	0.244	0.005	1.053	0.002	1.33	0.665	0.441	2.6	1.771	2.404	0.506	2.029	0.629	1.433	1.235	0.7	0.206	0.466	0.053	0.446	0.444	1.945	0.92828
AK3	0.227	0	0	1.059	0	1.409	0.921	0.471	0.261	0.168	0.227	0.203	1.205	0.189	0.07	0.428	0.068	0.225	0.04	0.04	0.002	0.002	0.002	0.029	1.476	0.34888
AK4	0.511	0	0	0.001	0	2.059	0	0	0	0.137	0.511	0.203	0.203	0.213	0.157	0.536	0.315	1.069	0.487	0.188	0.275	0.153	0.46	0.001	0.13	0.30436
AK5	0.089	0	0	0.09	0	0.013	0	0	0.068	1.155	0.089	0	0.013	0	0	0.076	0.092	1.288	0.085	0.016	0	0	0	0	1.285	0.17436
AK6	2.059	0	0	1.205	0.037	1.117	0	0.069	0.803	0.804	2.059	0.099	0.089	0.008	0	0.009	1	1.411	0.005	0.999	0.004	0.004	0.004	0.989	1.218	0.55968
AK7	0.481	0	0	1.114	0.125	0.343	0	0.401	0.303	0.744	0.481	0.398	0.346	0	0	0	0.001	0.397	1.246	0.288	0.29	0.289	0.289	0	2.156	0.38768
AK8	1.258	0	0	1.203	0	1.014	0.009	0.212	0.211	0.229	1.258	1.206	1.212	0.208	0.181	0.209	1.007	0.011	0.445	0.037	0.017	0.017	0	0	2.2	0.48576
AK9	2.138	0	0	1.001	0	2.946	0.014	1.16	0	1.296	2.138	2.142	1.16	0.808	0	1.162	0.376	1.123	1.934	1.34	0.818	0	0.816	0	2.529	0.99604
AKAIN1	0.063	0	0	0.063	0	1.052	0	0	0.181	0	0.063	0.062	0.062	0	0	0	0.062	0.179	0.062	0.062	0	0	0	0	0.001	0.07648
AKAP1	1.503	0	0	1.2	0	1.359	0.406	1.711	0.126	0.957	1.503	1.282	0.123	1.075	1.073	1.077	0.091	0.971	1.192	0.464	0.465	0.465	0.464	0	1.396	0.75612
AKAP10	0.722	0	0	1.805	0	1.111	0.349	0.613	0.713	0.265	0.722	1.713	1.721	0.361	0.258	0.363	0.645	0.293	0.257	0.258	0.257	0.257	0.258	0.003	3.089	0.64132
AKAP11	0.001	0	0	0	0	0.999	0	0.166	0.312	0.719	0.001	1.016	1.007	0.443	0.443	0.443	0.995	0.134	0.116	0.005	0	0	0	0	2.3	0.364
AKAP12	0.982	0	0	0.944	0	0.036	0	0.762	1.197	0.849	0.982	1.445	1.404	0.49	0.489	0.735	0.035	0.825	0.189	0.117	0.001	0	0.001	0	2.275	0.55032
AKAP13	0.102	0	0	2.575	0.288	0.354	0	1.241	1.068	4.31	0.102	0	0.128	0.129	0.001	0	0.571	2.514	1.504	0.581	0.494	1.236	0.345	0	3.654	0.84788
AKAP14	0.641	0	0	0.851	0	0.575	0.036	0.036	0.065	0.045	0.641	0.278	0.585	0.039	0.227	0.039	0.089	0.002	0.227	0.039	0	0	0.003	0.036	0.105	0.18236
AKAP17A	2.074	0	0	0.999	0	0	0	0.559	1.544	1.558	2.074	1	0.562	0.003	0.561	0.003	0.001	0.932	0.559	0.559	0.559	0.561	0.559	0	1.557	0.64896
AKAP3	0.996	0	0	1.045	0	1.052	0.003	1.342	0.108	0.08	0.996	1	1.047	0.007	0	0.999	1.637	0.541	0	0	0	0	0	0	1.107	0.4784
AKAP4	1.127	0	0	0.779	0.056	0	0	1.736	0	2.015	1.127	1.698	2.28	0.888	0.898	1.018	0.053	0.109	0	0	0.782	0	0.786	0	2.573	0.717
AKAP5	0.041	0	0	1.228	0	0.207	0	0.051	0	0.156	0.041	0.444	0.042	0.294	0.001	0.036	0.001	0.165	0.232	0.278	0.156	0.203	0.202	0	0.48	0.17032
AKAP6	0.27	0	0	1.277	0	1.516	0.021	1.145	1.336	2.666	0.27	0.061	0.294	0.021	0.046	0.601	4.125	3.013	1.11	1.076	1.4	1.035	0.328	0.4	2.921	0.99728
AKAP7	1.048	0	0	0.014	0.016	1.092	0	0.492	1.048	1.245	1.048	0.28	0.299	0.28	0	0.299	1.246	1.436	0.798	0.32	0.282	0.288	0.289	0.523	1.169	0.54048
AKAP8	1.136	0	0	1.086	0	1.106	0	0.092	0.005	0.038	1.136	0.091	0.098	0	0	0.007	0.09	0.101	0.911	0.91	0	0	0	0.035	1.232	0.32296
AKAP8L	1.439	0	0	1.44	0	1.813	0	0.007	0.031	0.038	1.439	1.372	1.368	0	0	0.099	1.359	0.119	0.096	0.06	0	0	0	0.002	1.695	0.49508
AKAP9	2.031	0	0.016	1.015	0.016	1.993	0.015	0.7	0.263	0.724	2.031	0.016	1.031	0.555	0.002	0.557	0.016	0.915	0.656	0.016	0	0	0.002	0	1.947	0.58068
AKIP1	1.061	0	0	1.83	0	1.101	0	1.652	0.743	0.99	1.061	0.879	1.004	0.823	1.015	1.05	1.436	1.67	0.838	0.193	0.197	0.198	0.195	0.006	2.116	0.80232
AKIRIN1	1.225	0	0	1.172	0.088	0.307	0.918	1.285	3.026	1.518	1.225	1.388	1.514	0.333	0.333	1.437	1.092	1.588	1.377	0.003	1.101	1.193	1.107	0	1.344	0.98296
AKIRIN2	2.126	0	0	0.927	0	1.122	0.231	1.534	1.653	1.774	2.126	1.264	0.468	0.253	0.38	1.185	0.83	1.592	3.329	0.711	0.656	0.231	0.287	0.447	2.809	1.0374
AKNA	1.752	0	0	0.108	0	0.889	0	1.185	0.274	0.912	1.752	0.656	1.547	0.073	0.002	0.644	0.441	1.008	1.351	1.223	1.143	1.227	0.964	0	3.045	0.80784
AKNAD1	1.056	0	0	0.471	0.549	0.94	0.061	0.221	0.619	1.119	1.056	0.247	0.247	0.305	0.247	0.861	0.36	0.295	0.574	0.222	0.22	0.22	0.369	0.198	0.8	0.45028
AKR1A1	2.291	0	0	1.524	0.135	1.278	0	1.118	0.023	1.014	2.291	1.989	1.513	1.092	1.092	0.497	0.195	0.83	0.932	0.166	0.136	0	0.136	0	2.352	0.82416
AKR1B1	1.342	0	0	2.708	0	0.352	0.222	1.68	1.473	1.685	1.342	1.163	1.173	0.95	0.657	1.111	1.02	2.004	1.975	1.972	1.487	1.483	1.485	0.021	3.065	1.2148
AKR1B10	0.743	0	0	2.226	0	2.156	0.039	1.194	1.149	0.511	0.743	0.287	0.576	0.725	0.006	0.724	0.473	1.069	1.272	1.185	1.178	1.182	1.182	0.451	1.158	0.80916
AKR1B15	1.07	0	0	2.427	0	0.635	0.009	0.513	1.088	0.137	1.07	0.983	0.85	1.012	0.001	1.006	0.218	0.259	1.103	0.46	0.459	0.457	0.469	0.112	0.366	0.58816
AKR1C1	2.038	0	0	1.461	0.001	0.616	0	0.394	0.398	0.351	2.038	1.819	1.775	0.846	1.419	0.845	0.549	2.092	0.352	0.352	0.35	0.351	0.602	0.349	0.865	0.79452
AKR1C2	1.093	0	0	1.178	0.024	0.251	0	1.048	1.272	0.353	1.093	0.335	1.329	0.264	0.985	0.271	0.382	1.947	0.354	0.353	0.348	0.349	0.253	0.349	3.165	0.67984
AKR1C3	0.58	0	0	1.015	0.234	1.24	0	1.632	2.388	0.997	0.58	0.218	1.562	0.213	0.354	1.531	1.199	1.544	0.995	0.996	0.35	0.35	0.455	0.349	1.99	0.83088
AKR1C4	0.196	0	0	0.186	0.035	0.07	0	0.003	0.147	0.006	0.196	0.124	0.123	0.004	0.003	0.005	0.002	0.891	0.002	0.002	0.002	0.002	0.003	0	0.01	0.08048
AKR1D1	0.492	0	0	0.013	0	0.006	0.785	1.494	1.469	0.011	0.492	0.163	1.028	0.088	0.083	0.162	0.006	1.69	1.447	0.994	0.107	0.065	0.107	0	0.024	0.42904
AKR1E2	1.192	0	0.206	1.616	0	1.696	0.207	0.727	0.729	0.874	1.192	1.667	0.987	0.941	0.984	0.985	0.767	1.887	1.226	0.81	0.885	1.129	1.084	0.197	3.105	1.00372
AKR7A2	1.909	0	0	1.016	0	1.007	0.678	0.001	0.012	0.795	1.909	1.107	1.559	0.006	0.002	0.005	0.001	0.187	2.139	1.162	0.003	0	0.961	0.015	4.124	0.74392
AKR7A3	0.502	0	0	0.286	0	0.286	0.144	0.003	0.019	0.169	0.502	0.303	0.806	0.006	0.006	0.006	0.005	0.045	0.58	0.246	0.001	0	0.198	0.082	1.114	0.21236
AKT1	1.682	0	0	0.924	0.001	1.355	0.243	0.52	0	0.001	1.682	1.536	1.539	0.506	0.507	0.509	0.008	0.462	0.757	0.751	0	0	0.245	0	1.864	0.60368
AKT1S1	3.535	0	0	1.613	0	1.256	0.001	1.185	0.048	2.454	3.535	2.781	2.789	1.132	2.08	1.184	0.982	1.171	1.663	0.035	1.171	1.148	1.164	0	4.141	1.40272
AKT2	1.746	0	0	1.27	0	0.015	0	0.052	0.03	1.094	1.746	1.701	1.274	0.273	0.091	0.07	0.013	1.442	0.105	0.101	1.003	0.999	0.998	0	2.181	0.64816
AKT3	0.027	0	0	1.644	0	0	0.005	0.006	0.001	1.113	0.027	0	0.999	0	0	0	0.98	1.344	1.097	1.092	0.294	0.611	1.048	0.129	1.715	0.48528
AKTIP	1.717	0	0	0.009	0.002	0.009	0.019	0.123	0.614	2.127	1.717	1.08	0.483	0.075	0	0.075	0.042	0.975	1.655	1.588	0	0	0	0	3.043	0.61412
ALAD	3.249	0	0	1.81	0.325	1.574	0.019	0.694	0.884	1.069	3.249	3.213	2.158	1.194	0.18	1.189	0.541	1.615	1.723	0.549	0	0	0.952	0	2.796	1.15932
ALAS1	2.211	0	0	2.202	0	2.476	0.002	2.259	0.58	0.659	2.211	0.704	1.204	0.715	1.008	1.765	0.218	1.889	1.838	1.619	0.995	0.288	1.046	0.002	2.801	1.14768
ALAS2	1.273	0	0	0.12	0	0.119	0	0.215	0.201	0.164	1.273	1.316	1.24	0.334	0	0.82	0	0	0.242	0.24	0	0	0	0	0.819	0.33504
ALB	0.069	0	0	0	0	0.017	0	0	0.791	0.002	0.069	0.054	0.013	0	0	0	0.079	0.165	0.003	0	0.001	0.001	0	0	0.003	0.05068
ALCAM	0	0	0	1.316	0	0	0	1.276	0.922	2.037	0	0	0	0	0	0	1.07	1.082	2.849	1.472	1.429	0.984	0.445	0.002	3.495	0.73516
ALDH16A1	3.3	0	0	0.162	0	1.754	0.253	0.142	0.482	0.342	3.3	3.001	2.387	0.068	0.001	1.358	0	0.184	1.324	0.022	0	0.066	0.065	0	3.267	0.85912
ALDH18A1	1.1	0	0	1.077	0.076	0.223	0.097	0.022	0.007	0.088	1.1	1.096	1.08	0.025	0	0.585	1.074	0.947	0.077	0.076	0	0	0	0	1.106	0.39424
ALDH1A1	0.147	0	0	2.16	0	1.265	0.008	0.008	0.322	0.484	0.147	0.139	0.14	0.14	0.007	0.166	0.353	0.2	0.355	0.347	0.002	0.178	0.002	0	0.695	0.2906
ALDH1A2	1.024	0	0	0.965	0	0.179	0	0	0.001	0.97	1.024	0.704	0.079	0.116	0	0.116	0	0.892	0.024	0	0	0	0	0	1.881	0.319
ALDH1A3	0.705	0	0	0.77	0	0.995	0	0.648	0.001	0.715	0.705	0	0	0	0	0	0.635	0.123	0.242	0.097	0.001	0	0.026	0	1.839	0.30008
ALDH1B1	1.725	0	0	1.032	0.944	1.977	0	0.662	1.634	0.088	1.725	0.324	1.714	0.646	0	0	0.13	0.576	0.771	0.591	0.028	0.024	0.557	0	1.126	0.65096
ALDH1L1	0.491	0	0	0.466	0	1.425	0	0.764	0.71	0.488	0.491	0.007	0.499	0	0	0.007	0.464	0.487	1.265	1.237	0.739	1.227	0.739	0	1.708	0.52856
ALDH1L2	1.431	0	0	1.606	0.207	0.202	0	1.042	1.177	0.447	1.431	0.667	0.805	0.407	0	0.522	0.548	1.079	0.553	0.526	0.328	0.365	0.327	0	1.855	0.621
ALDH2	0.788	0	0	0.049	0.826	0.129	0.006	0.046	0.624	1.407	0.788	1.341	1.325	0.01	0.182	0.715	0.99	2.332	0.967	0.971	0	0	0.006	0	2.459	0.63844
ALDH3A1	0	0	0	2.217	0	0.015	0	0.855	0.303	0.941	0	0.168	0	0	0	0	1.879	0.006	0.716	0.717	0.714	0.713	0.714	0.714	1.839	0.50044
ALDH3A2	0	0	0	1.006	0	1.989	0	1.134	2.148	0.941	0	0.009	0	0	0	0	0.012	0.514	1.238	0.936	0.001	0.001	0.001	0.001	1.909	0.4736
ALDH3B1	2.461	0	0	1.019	0	0	0	0.736	1.09	1.981	2.461	1.032	2.485	0.389	0.099	1.345	1.284	1.021	1.186	1.027	1.03	1.181	1.023	0	2.89	1.0296
ALDH3B2	0.103	0	0	0.104	0	0.187	0.015	0.723	0.289	0.001	0.103	0.36	0.642	0.001	0.009	0.01	0.216	0.515	0.551	0.239	0.002	0.002	0.003	0	0.551	0.18504
ALDH4A1	2.798	0	0	1.475	0	1	0	1.185	0.265	0.899	2.798	2.269	2.138	0.645	0.645	1.112	2.045	1.541	0.202	0.19	1.187	1.194	1.204	0	1.827	1.06476
ALDH5A1	0.007	0	0	0.165	0	0.997	0	0.011	1.457	0	0.007	0.015	0.152	0	0.002	0.92	0	0.503	0	0	0	0	0	0	0.002	0.16952
ALDH6A1	2.404	0	0	1	0	1.002	0	1.695	0.018	1.181	2.404	0.964	1.408	0	0	0	0	0.515	1.223	0.517	0.495	0.493	0.494	0	2.331	0.72576
ALDH7A1	0.259	0	0	1.96	0	2.661	0.018	0.331	1.08	1.075	0.259	0.897	0.998	0.047	0.007	0.044	0.97	1.065	0.22	0.189	0.263	0.264	0.133	0.133	2.904	0.63108
ALDH8A1	0.205	0	0	0.069	0	0.003	0	0.058	0.054	0.397	0.205	0.71	0.063	0.117	0.118	0.186	0.059	0.832	0.061	0.061	0.059	0.06	0.058	0.059	1.621	0.2022
ALDH9A1	1.289	0	0	2.011	0	1.045	0.259	0.016	0.951	0.308	1.289	0.027	0.984	0.27	0.01	0.016	1.735	0.87	1.836	1.553	0.017	0.859	0.883	1.729	2.116	0.80292
ALDOA	2.324	0	0.038	2.138	0	1.959	0	0.298	0.065	1.983	2.324	2.362	2.107	0.009	0.001	0.128	1.044	1.177	1.599	0.999	0.986	0.001	0.978	0.017	3.534	1.04284
ALDOB	0.689	0	0	0.108	0	0.573	0.154	0	1.046	0.015	0.689	0.626	0.816	0.163	0.084	0.239	0.11	0.859	0.267	0.077	0	0	0	0	1.022	0.30148
ALDOC	1.479	0	0	1.313	0	2.087	0	0.323	0.084	0.291	1.479	1.252	1.549	0.207	0.035	0.212	0.003	0.289	0.214	0.21	0	0	0.207	0	2.309	0.54172
ALG1	1.658	0	0	1.472	0	1.237	1.006	0.001	0.105	0.683	1.658	1.066	1.113	0	0	0.001	0.371	0.371	0.371	0.37	0.127	0	0.127	0	1.643	0.5352
ALG10	0.994	0	0	0.995	0	0.997	0.996	0.997	0	1.095	0.994	0.995	0.994	0.995	0	0.998	0.999	0.124	1.101	0.997	0.994	0	0	0	1.096	0.65444
ALG10B	0	0	0	0.998	0	0.998	0.999	1.572	0	1.092	0	0.989	0	0	0	0	1.11	0.014	1.475	1.104	0.112	0.103	0.112	0.998	1.078	0.51016
ALG11	0.275	0	0	0.996	0	0.008	0	0.101	0.517	0.136	0.275	1.117	0.142	0.019	0.092	0.092	0	0.101	0.017	0.017	0	0.017	0.017	0	1.036	0.199
ALG12	1.763	0	0	2.98	0.026	1.402	0.026	0.453	0.181	1.104	1.763	0.317	1.698	0.026	0.026	0.045	0.42	0.119	1.243	0.413	0.168	0.026	0.413	0.34	1.805	0.67028
ALG13	1.096	0	0	1	0	0.991	0	0.999	1.066	0.999	1.096	1.963	1.014	0.998	0.997	0.998	0.999	0.998	0.999	0.996	0	0.993	0	0	0.999	0.76804
ALG14	1.952	0	0	1.542	0	3.097	0.368	0.402	0.583	0.455	1.952	0.14	1.503	0.422	0.001	0.559	0.479	0.753	0.594	0.512	0.412	0.58	0.587	0.109	2.088	0.7636
ALG1L	0.231	0	0	0.727	0	0.624	0	0.557	0.283	0.335	0.231	0	0.604	0	0	0	0	0.93	0.557	0.555	0.016	0.232	0.231	0	0.723	0.27344
ALG1L2	0.921	0	0	0	0	0.294	0	0.308	0.908	0.038	0.921	0	0	0	0	0	0	1.141	0.327	0.324	0.046	0	0.046	0	0.63	0.23616
ALG2	1.128	0	0	1.065	0.99	0.988	0.987	1.033	0.614	0.705	1.128	1.034	0.071	0.99	0.991	0	1.135	0.768	0.993	0.983	0	0	0	0.145	1.11	0.67432
ALG3	3.73	0	0	1.438	0.008	0.135	0.124	0.406	0.06	0.581	3.73	4.174	3.726	0.007	1.005	0.437	2.431	1.152	0.446	0.441	0.413	0.432	0.44	0	2.048	1.09456
ALG5	1.908	0	0	1.92	0	0.927	0	0	0.164	0.889	1.908	0	0.999	0	0	0	0.016	1.636	1.442	1.013	0	0	0	0	2.768	0.6236
ALG6	1.118	0	0	1.087	0	1.019	0	0.001	0.001	0.016	1.118	0.093	0.127	0	0	0.083	0.032	0.023	0.001	0	0	0	0	0.03	1.002	0.23004
ALG8	1.6	0	0	2.069	0	1.077	0	0.129	1.179	0.234	1.6	1.047	1.161	0.021	0.021	0.016	0.017	0.494	0.079	0.06	0	0.005	0.044	0	1.843	0.50784
ALG9	1.745	0	0	1.652	0.005	1.641	0.023	0.587	0.966	0.947	1.745	1.782	0.729	0.783	0.59	0.026	0.585	0.802	0.766	0.589	0	0	0.785	0.011	1.494	0.73012
ALK	1.131	0	0	0.052	0	0.047	0	0.162	0.554	0.15	1.131	0.885	1.129	0.243	0	0.243	0.003	1.138	0.22	0.053	0.002	0.002	0.002	0	0.259	0.29624
ALKAL1	0	0	0	0.001	0	0.001	0.012	0.003	1.342	0.102	0	0	0	0	0	0	0	0.292	0.031	0	0	0.03	0.03	0	0.007	0.07404
ALKAL2	0.2	0	0	0.201	0	0.203	0.844	0.851	0.176	0	0.2	1.526	1.467	0	0	0.2	0.455	0.94	0.133	0.133	0	0	0	0	0.256	0.3114
ALKBH1	0.004	0	0	1.048	0	1.192	0	0.048	1.009	1.135	0.004	0.027	0.003	0	0.994	0.015	0	1.152	1.191	0.011	0.002	0.168	0.002	0	1.202	0.36828
ALKBH2	2.089	0	0	1.386	0	1.269	1.058	0.997	0.422	1.008	2.089	1.057	2.088	0	0.059	0.998	0.059	0.739	1.906	0.833	0	0	0.735	0	1.378	0.8068
ALKBH3	2.071	0	0	1.113	0	2.04	0	0.559	0.587	2.067	2.071	2.206	1.57	0.566	0.539	0.547	0.044	0.916	1.565	1.551	0.114	1.085	1.556	0.094	2.742	1.02412
ALKBH4	1.972	0	0	1.19	0	1.004	0	0.19	0	0.183	1.972	1.549	2.367	0.232	0.449	0.798	0	1.128	0.568	0.362	0.19	0.19	0.19	0	1.689	0.64892
ALKBH5	1.341	0	0	1.054	0.006	0.966	0.001	0.012	1.017	0.195	1.341	0.078	0.089	0	0	0.076	0.001	0.281	0.114	0.11	0.109	0.103	0.109	0	1.889	0.35568
ALKBH6	1.086	0	0	0.396	0.063	1.335	0.001	0.025	0.01	0.095	1.086	1.129	1.34	0.021	0.024	0.027	0.022	0.102	0.095	0.024	0.021	0.021	0.02	0	2.388	0.37324
ALKBH7	2.735	0	0	0.703	0.002	2.196	0	0.002	0	0.289	2.735	1.712	1.712	1.7	1.437	0.975	0.028	0.004	0.74	0.496	0	0	0.002	0	1.847	0.7726
ALKBH8	1.8	0	0	0.994	0	0.975	0	0.352	0	1.217	1.8	0.972	1.972	0.972	0.973	1.801	0.356	2.347	1.414	1.116	0	0	0.869	0	2.2	0.8852
ALLC	0.759	0	0	0.765	0	0.006	0.008	0.009	0.02	0.011	0.759	0.757	1.463	0.027	0.03	0.027	0.008	0.834	0.839	0.841	0.001	0	0.003	0.001	1.451	0.34476
ALMS1	1.363	0	0	1.964	0	1.964	0	0.001	0.001	0.001	1.363	0.313	1.361	0.313	0.312	0.312	0	0.001	0.001	0.001	0.001	0.001	0.001	0	0.993	0.41068
ALOX12	2.354	0	0	0.691	0.031	1.008	0	0.828	0.284	1.534	2.354	2.187	1.333	1.692	0.829	1.698	0.352	1.484	1.023	0.419	0.356	0.332	0.332	0	1.169	0.8916
ALOX12B	0.649	0.003	0.003	0.734	0.003	0.786	0.059	1.124	0.497	0.32	0.649	0.645	0.343	0.059	0.031	0.257	0.648	0.759	0.294	0.244	0.15	0.149	0.149	0.107	0.994	0.38624
ALOX15	0.404	0	0	0.106	0	0.034	0.002	0.086	0.076	0.155	0.404	0.318	0.418	0.315	0.639	0.318	0.024	0.153	0.483	0.403	0.081	0.462	0.101	0	0.923	0.2362
ALOX15B	0.262	0	0	0.137	0	0.258	0.003	1.574	0.609	0.428	0.262	0.208	0.066	0.003	0.021	0.308	0.061	1.12	0.484	0.483	0.121	0.101	0.101	0.004	0.728	0.29368
ALOX5	1.557	0	0	0.029	0	0.962	0	1.954	0.191	0.029	1.557	0.083	0.364	0.003	0.003	0.003	0	0.971	1.237	0.027	0.255	0.957	0	0	0.211	0.41572
ALOX5AP	1.708	0	0	0.902	0	0.454	0.001	3.28	0.865	2.868	1.708	0.067	1.513	0	0.001	0.003	1.507	2.066	2.639	1.897	2.666	1.84	1.877	0.001	2.675	1.22152
ALOXE3	2.063	0.023	0.023	3.062	0.024	0.362	0.51	2.417	1.009	1.727	2.063	4.063	0.984	0.513	0.265	0.654	0.583	2.099	1.649	1.242	1.231	1.233	1.227	0.932	4.25	1.36832
ALPG	0	0	0	0.375	0	0.855	0	0	0.659	0.076	0	0	0	0	0	0	0	0.169	0.576	0.518	0.301	0.441	0.301	0	0.083	0.17416
ALPI	0.001	0	0	0.46	0	1.028	0.001	0	0.025	0.448	0.001	0.001	0.001	0	0	0	0.001	0.517	0.464	0.462	0.01	0.015	0.01	0	0.452	0.15588
ALPK1	1.649	0	0	0.478	0.041	1.925	0.003	1.012	0.176	0.016	1.649	1.19	0.042	0.014	0.014	0.014	0.014	1.18	0.205	0	0.014	0	0.205	0	1.968	0.47236
ALPK2	0.001	0	0	0.663	0.024	0.005	0.001	0.524	0.229	0.073	0.001	0	0.001	0	0	0	1.728	0.199	0.609	0.427	0.476	0.14	0.139	0.434	0.896	0.2628
ALPK3	0.65	0	0	0.011	0	0.057	0	0.144	0.011	0.388	0.65	0.522	1.18	0.213	0.209	0.215	0.002	0.339	0.01	0.006	0.005	0.003	0.003	0.002	1.777	0.25588
ALPL	1.559	0	0	1.047	0.261	0.046	0.001	0.277	0.005	0.552	1.559	1.264	1.548	0.076	0.209	0.211	0.826	0.971	0.394	0.176	0.166	0.175	0.269	0.001	0.6	0.48772
ALPP	0	0	0	0.489	0	0.999	0	0	0.221	0.028	0	0	0	0	0	0	0	0.671	1.898	1.491	0.474	1.461	0.474	0	0.075	0.33124
ALS2	1.631	0	0	0.996	0	0.993	0.985	1.619	1.115	1.676	1.631	1.64	1.832	1.624	1.617	1.631	0.995	1.35	2.03	1.699	0.33	1.297	0.31	0	2.907	1.19632
ALS2CL	0.496	0	0	0.028	0.939	0.937	0	0.94	0.132	1.278	0.496	0.649	0.67	0	0	0	0	0.091	1.408	1.412	1.354	1.357	1.355	0	1.867	0.61636
ALX1	0	0	0	0.163	0	0	0	0.163	0	0.009	0	0	0	0	0	0	0.002	0.136	0	0	0	0	0	0	0.566	0.04156
ALX3	0.324	0	0	0.101	0.01	0.1	0.003	0.097	0.258	0.16	0.324	0.671	0.708	0.012	0.093	0.181	0.096	0.028	0.018	0.016	0.003	0.003	0.011	0	0.278	0.1398
ALX4	2.035	0	0	1.238	0	0	0.01	0.769	0.198	0.719	2.035	0.832	1.028	0.207	0.198	0.833	0	1.682	1.228	0	0.572	0.574	0.57	0	0.918	0.62584
ALYREF	2.467	0	0	1.91	0	1.117	0.086	1.132	1.564	0.249	2.467	1.747	1.757	0.442	0.434	0.551	1.948	1.853	1.928	1.951	1.66	1.66	1.95	0.042	2.59	1.2602
AMACR	1.198	0	0	1.483	0	0.995	0	0.006	0.027	0	1.198	0.006	0.414	0	0.988	0	0	0.555	0.45	0.007	0.006	0.006	0.006	0	0.99	0.3334
AMBN	0.54	0	0	0.002	0	0.589	0.001	0.669	0.063	0.604	0.54	0.066	0.018	0.001	0.001	0.001	0.001	0.163	0.079	0.017	0.063	0.062	0.062	0	0.064	0.14424
AMBP	0.868	0	0	1.062	0	0.831	0.126	0.109	0.012	0.147	0.868	0.739	0.001	0.001	0.001	0.001	0	0.106	0.109	0	0.001	0.001	0.001	0	0.393	0.21508
AMBRA1	2.437	0	0	1.569	0.001	1.263	1.007	1.493	1.178	1.561	2.437	2.375	2.695	1.353	0.964	1.089	1.564	1.571	2.26	0.793	1.407	1.409	1.408	1.304	3.025	1.44652
AMD1	1.93	0	0	1.013	0.903	0.944	0	0.012	0.012	1.044	1.93	1.207	0.5	0.289	0	1.508	1.01	1.294	1.01	1.003	0	0	0	0.988	1.867	0.73856
AMDHD1	0.054	0	0	1.967	0	0.976	0.147	1.086	0.793	0.444	0.054	0.017	0.005	0	0	0.002	0	0.524	0.103	0.004	0.001	0.1	0.001	0	0.32	0.26392
AMDHD2	3.02	0	0	2.647	0	1.108	0.003	0.023	0.769	0	3.02	2.708	2.302	0.549	0.549	0.549	1.655	0.654	0.318	0.318	0.951	0.635	0.949	0	3.973	1.068
AMELX	0.62	0	0	0	0	0	0	0	0	0.217	0.62	0.299	0.398	0.262	0.262	0.296	1.018	0.487	0	0	0	0	0	0.259	0.103	0.19364
AMELY	0	0	0	0	0	0	0	0	0.086	0	0	0	0	0	0	0	0	0.001	0	0	0	0	0	0	0	0.00348
AMER1	0	0	0	0.975	0	0.975	0	0	0	0.58	0	0	0	0	0	0	0	0.526	0	0	0	0	0	0	0.58	0.14544
AMER2	0.002	0	0	0	0	0	0	0	0	0.001	0.002	0.002	0.002	0	0	0.002	0	0.848	0.001	0	0	0	0	0	0.001	0.03444
AMER3	0.058	0	0	0.261	0	0.056	0	0.042	0.009	0.009	0.058	0	0.056	0	0	0	0	0.086	0.05	0.017	0.011	0.036	0.043	0	0.212	0.04016
AMFR	0.307	0	0	1.955	0.025	0.495	0	0.116	1.403	0.033	0.307	0.618	0.048	0.58	0	0.591	0.112	0.846	0.118	0.121	0.004	0.031	0.028	0.167	1.838	0.38972
AMH	1.237	0	0	0.861	0	0.256	0.025	1.379	0.029	1.017	1.237	1.248	1.002	0.472	0.797	1.29	0.882	0.47	0.635	0.421	0.44	0.007	0.44	0.004	2.752	0.67604
AMHR2	2.459	0	0.155	2.318	0.856	2.146	0.862	2.035	1.336	1.65	2.459	1.364	2.574	0.988	1.177	1.446	1.311	1.802	1.861	0.951	0.819	0.815	1.621	0	2.898	1.43612
AMIGO1	0.796	0	0	0.579	0	1.315	0	0.09	0.014	0.011	0.796	1.09	0.539	0.009	0.011	0.355	0.508	0.009	0.185	0.011	0.009	0.001	0.001	0.337	2.455	0.36484
AMIGO2	1.573	0	0	1.562	0	0.401	0	2.149	2.102	1.297	1.573	2.396	1.355	0.851	0.666	0.896	0.846	1.228	2.375	0.706	0.352	0.038	0.682	0.46	4.067	1.103
AMIGO3	1.236	0	0	0.141	0	0.899	0.124	0.007	0.253	0.159	1.236	0.879	1.895	0.004	0.004	0.255	0.293	0.361	0.035	0.034	0.004	0.004	0.034	0	2.633	0.4196
AMMECR1	1.357	0	0	1.111	0	0.002	0	0.575	0	0.22	1.357	0.265	0.241	0.123	0.241	0.302	0.942	0.514	0.498	0.434	0.333	0.32	0.334	0.074	0.236	0.37916
AMMECR1L	0.947	0	0	0.428	0	0.439	0	0.044	0.557	0.049	0.947	0.613	0.668	0.014	0	0	0	0.203	0.48	0.204	0	0.275	0.16	0	1.756	0.31136
AMN	0.557	0	0	0.01	0.006	0.014	0	0.01	0.225	0.013	0.557	0.004	0.01	0	0	0.002	0.002	0.752	0.564	0.564	0.557	0.557	0.557	0	0.073	0.20136
AMN1	4.215	0.245	0	2.586	0.254	1.175	1.011	1.582	2.447	2.94	4.215	3.407	3.005	2.389	2.311	2.407	1.545	1.601	2.67	2.022	1.977	1.014	1.169	0.537	3.571	2.0118
AMOT	0	0	0	0	0	0	0	0	0.346	0	0	0	0	0	0	0	0	1.083	0	0	0	0	0	0	0.961	0.0956
AMOTL1	1.181	0	0	1.311	0.777	1.331	0.14	2.246	0.683	2.003	1.181	0.632	0.994	0.629	0.17	0.632	1.352	1.497	2.095	1.614	1.27	1.011	1.017	1.001	3.219	1.11944
AMOTL2	0.012	0	0	1.587	0.012	1.494	0.998	2.157	1.331	2.365	0.012	0.012	0.011	0	0	0	2.962	1.727	1.761	1.342	0.609	0.82	1.088	1.039	3.353	0.98768
AMPD1	0.247	0.233	0.231	0.248	0	0.424	0	0.001	0.263	0.048	0.247	0.26	0.26	0.016	0.016	0.245	0	0.177	0.177	0.234	0	0	0	0	0.477	0.15216
AMPD2	1.452	0	0	0.372	0	1.07	0	1.576	1.254	1.087	1.452	0.491	2.265	1.167	0.852	1.167	0.261	1.783	1.766	1.393	1.399	0.849	0.851	0	4.251	1.07032
AMPD3	2.103	0	0	1.17	0	1.076	0.052	1.117	0.156	0.24	2.103	1.15	1.161	0.177	1.12	3.052	0.131	1.239	1.148	1.116	1.113	1.113	1.071	0.006	0.244	0.87432
AMPH	0	0	0	0	0	0	0	0	0.002	0.078	0	0	0	0	0	0	0	0.016	0.04	0	0	0	0	0	0.141	0.01108
AMT	4.257	0	0	1.355	0	1.785	0.108	2.754	1.297	1.437	4.257	1.678	2.441	0.073	0.501	0.299	0.011	1.969	2.579	0.949	0.249	0.255	0.389	0.011	4.165	1.31276
AMTN	0.003	0	0	0	0	0.01	0	2.151	0.007	0.004	0.003	0.4	0.4	0	0	0	0	0.912	1.627	1.632	0	0	0	0	0	0.28596
AMY1A	0	0	0	0	0	0	0	0	0	0	0	0	0	0	0	0	0	0	0	0	0	0	0	0	0	0
AMY1B	0	0	0	0	0	0	0	0	0	0	0	0	0	0	0	0	0	0	0	0	0	0	0	0	0	0
AMY1C	0	0	0	0	0	0	0	0	0	0	0	0	0	0	0	0	0	0.017	0	0	0	0	0	0	0	0.00068
AMY2A	0.004	0	0	0.002	0	0.002	0	0	0	0.003	0.004	0.002	0.002	0	0	0	0	0.001	0.003	0.002	0	0	0	0	0.007	0.00128
AMY2B	0.278	0	0	0.138	0	0.138	0	0	0.012	0.209	0.278	0.136	0.141	0	0	0	0	0.109	0.227	0.139	0	0	0	0	0.522	0.09308
AMZ1	2.551	0	0	1.627	0	0.008	0.008	0.112	0.25	0.168	2.551	0.634	1.046	0.011	0.03	0.154	0.047	0.288	1.409	1.09	0.111	0.147	1.089	0.047	2.552	0.6372
AMZ2	1.156	0	0	1.05	0.047	1.142	0	0.039	0.806	0.474	1.156	1.785	1.181	0	0.061	0.061	1.051	0.14	0.972	0.971	0.475	0.429	0.47	0	2.126	0.62368
ANAPC1	0.092	0	0	1.381	0	1.472	0	0.016	1.028	0.128	0.092	1.855	1.084	0.092	0.092	0.094	0.013	0.052	0.323	0.323	0.002	0.241	0.241	0.013	1.628	0.41048
ANAPC10	1.015	0	0	1.001	0	1.105	1	1	1.063	1.98	1.015	1.004	1.014	1	0.998	1	1.105	2.552	1.958	0.991	0	0.982	0	0	1.987	0.9508
ANAPC11	2.475	0	0	1.928	0	1.137	0.088	1.161	1.569	0.249	2.475	1.755	1.766	0.446	0.439	0.558	1.979	1.855	1.935	1.96	1.661	1.661	1.958	0.043	2.609	1.26828
ANAPC13	1.475	0	0	1.396	0	0.999	0.63	0.837	0.66	1.235	1.475	2.105	0.997	0	0	0.48	0.993	1.25	2.084	1.243	0.871	1.017	0.872	0	3.275	0.95576
ANAPC15	2.741	0	0	1.804	0.108	1.636	0.123	0.971	0	2.129	2.741	2.324	1.408	0.121	1.229	1.23	0.129	1.265	1.621	0.373	0.054	0.138	0.198	0	3.104	1.01788
ANAPC16	1.475	0	0	1.902	0.045	1.195	0.023	0.272	1.042	1.206	1.475	1.016	1.164	1.188	1.188	1.165	0.491	0.221	0.836	0.096	0.096	0.244	0.096	0.161	2.658	0.7702
ANAPC2	1.594	0	0	1.978	0	1.839	0.997	1.781	0.997	1.5	1.594	1.681	2.616	1.115	1.128	1.294	1.314	2.393	2.071	1.639	0.026	0.001	0.149	0.001	2.247	1.1982
ANAPC4	1.01	0	0	1.19	0	0.016	0	0.02	0.452	0.865	1.01	0.047	0.047	0	0	0	0.011	0.894	0.711	0.695	0	0	0	0.011	2.265	0.36976
ANAPC5	1.159	0	0	1.065	0	1.768	0	1.024	0.049	0.154	1.159	1.069	1.201	0.046	0.039	1.394	1.407	0.606	1.141	1.116	0.097	0.044	0.097	0.47	1.249	0.65416
ANAPC7	0.458	0	0	1.064	0.001	1.039	0	0.949	0.031	0.152	0.458	0.591	1.458	1.386	0.048	0.813	0.011	0.06	1.223	0.317	0	0.315	0.305	0	0.202	0.43524
ANG	1.204	0	0	0.828	0.826	0.705	0.4	0.849	0.432	1.412	1.204	3.367	0.368	0.546	0.882	1.057	0	0.038	0.007	0.008	0	0	0	0	3.349	0.69928
ANGEL1	1.228	0	0	1.227	0	0.991	0.012	0.004	0.003	0.217	1.228	1.064	1.207	0.066	0.992	0.068	1.001	0.08	1.065	1.064	0.002	0.067	0.002	0.002	1.8	0.5356
ANGEL2	1.615	0	0	2.186	0.001	1.258	0	0.335	0.114	0.089	1.615	1.329	0.517	0.335	0.334	1.351	0	0.63	0.261	0.094	0.001	0.01	0.001	0	1.562	0.54552
ANGPT1	1.056	0	0	0	0	0	0	0	0	1.031	1.056	0.977	1.024	1.056	0.199	1.054	0.004	1.681	0.165	0.971	0.145	0	0	0	2.925	0.53376
ANGPT2	0.003	0	0	0.004	0	0.003	0.003	0.395	0.126	2.383	0.003	0.003	0.889	0.003	0.003	0.003	0.205	0.49	1.427	1.216	0.125	0.207	0.007	0.087	3.115	0.428
ANGPT4	0.12	0	0	0.112	0	0.078	0.062	0.106	0.927	0.107	0.12	0.027	0.087	0.002	0.002	0.002	0.016	0.171	0.107	0.106	0.109	0.109	0.109	0.016	0.116	0.10444
ANGPTL1	0.355	0	0	0	0	0.999	0.001	0.535	0.543	1.087	0.355	0	0	0	0	0	0.017	0.905	0.205	0.007	0.205	0	0	0.008	1.37	0.26368
ANGPTL2	0.148	0	0	0.098	0	0	0.005	0.115	1.05	0.193	0.148	0.149	0.147	0.014	0.013	0.018	0.011	0.641	1.521	0.152	0.142	0.058	0.148	0.011	1.829	0.26444
ANGPTL3	0.201	0	0	0.183	0	0	0	0.185	0.39	0.003	0.201	0.199	0.184	0.2	0.019	0.2	0.002	0.378	0.185	0.183	0	0.002	0.181	0	0.185	0.12324
ANGPTL4	1.242	0	0	2.014	0	1.566	0.167	1.636	1.346	2.797	1.242	2.164	0.954	0.774	1.369	0.773	2.099	1.621	2.652	1.631	1.626	1.623	2.413	0	3.416	1.405
ANGPTL5	0.001	0	0	0.989	0	0.906	0.001	0.099	0.072	0.852	0.001	0.001	0.001	0	0	0	0.002	0.6	0.984	0.987	0.043	0.043	0.043	0	0.852	0.25908
ANGPTL6	2.66	0	0	2.521	0	1.819	0.786	0.796	0.014	1.072	2.66	2.001	2.651	0.999	0	0.999	0.007	1.223	1.388	0.793	0.003	0.003	0.003	0	2.948	1.01384
ANGPTL7	0.086	0	0	0.011	0	0.018	0.006	0.029	0.004	0.131	0.086	0.034	0.013	0.008	0.008	0.077	0.667	0.526	0.127	0.543	0	0	0	0.121	0.289	0.11136
ANGPTL8	0.141	0	0	0.326	0.911	0.246	0.212	0.202	0.736	0.856	0.141	0.11	0.211	0.001	0.001	0.005	0.116	0.094	1.004	0.308	0.129	0.144	0.144	0.001	2.59	0.34516
ANHX	0.024	0	0	0.024	0	0.001	0	0.032	0.024	0.025	0.024	0.024	0.132	0.024	0.024	0.024	0.001	0.024	0.776	0.024	0	0	0	0	0.024	0.04924
ANK1	2.842	0	0	2.078	0	1.779	0.038	1.835	1.131	2.682	2.842	1.586	2.785	1.029	1.029	1.241	1.822	2.351	1.712	1.658	1.113	1.264	1.311	1.661	3.024	1.55252
ANK2	1.061	0	0	0.066	0.012	0.014	0.36	0.795	1.364	1.791	1.061	0.017	0.017	0.009	0	0.009	0.033	1.967	1.449	1.062	0.817	0.817	0.817	0.009	1.066	0.58452
ANK3	4.14	0	0	1.014	0	0.681	0.537	2.408	0.579	1.798	4.14	2.142	2.168	2.167	1.871	2.144	1.66	1.617	2.358	1.252	0.972	1.064	1.061	0.969	3.771	1.62052
ANKAR	0.512	0	0	1.411	0.406	1.483	0.008	0.508	0.099	0.125	0.512	0.427	0.418	0.422	0.423	0.43	1.401	0.173	0.023	0.989	0	0.001	0.001	0	2.5	0.49088
ANKDD1A	1.26	0	0	0.321	0	0.02	0.694	0.168	0.16	1.23	1.26	0.013	1.52	0.159	0.003	0.449	0	0.865	0.573	0.573	0.152	0.372	0.003	0.003	2.909	0.50828
ANKDD1B	0.116	0	0	0.093	0.001	0.581	0.047	0.047	0.049	1.215	0.116	0.066	0.115	0.603	0.066	0.064	0.047	1.674	2.582	3.07	0.562	0.09	0.544	0.047	1.651	0.53784
ANKEF1	0.837	0	0	1.797	0	0.993	0.02	0.8	0.8	0.837	0.837	0.02	0.143	0.02	0.02	0.714	0.946	0.905	0.929	1.926	0.801	0.766	0.8	0.086	1.871	0.67472
ANKFN1	0	0	0	0	0	0	0	2.06	0.589	0.814	0	0	0	0	0	0	2.278	1.193	2.567	1.647	0.691	0	0	0.503	1.57	0.55648
ANKFY1	2.029	0	0	1.158	0	0.995	0.217	0.859	0.922	1.256	2.029	1.069	1.003	0.975	0.971	1.553	1.256	1.999	1.175	0.271	0.531	0.537	0.268	0.949	2.002	0.96096
ANKH	0.401	0	0	1.545	0.127	0.25	0	1.123	1.936	0.68	0.401	0.399	0.392	0.392	0.398	0.393	0.822	0.856	1.015	0.844	0.596	0.595	0.39	0.433	1.143	0.60524
ANKHD1	1.671	0	0	1.236	0	1.02	0.755	0.787	1.686	1.07	1.671	0.307	0.89	0.081	0.049	1.371	1.042	0.781	0.975	0.966	0.032	0.075	0.032	0.001	2.959	0.77828
ANKHD1-EIF4EBP3	1.671	0	0	1.235	0	1.02	0.754	0.786	1.686	1.07	1.671	0.307	0.89	0.081	0.049	1.371	1.042	0.781	0.975	0.966	0.032	0.075	0.032	0.001	2.959	0.77816
ANKIB1	0.374	0	0	1.981	0	0.994	0	0.012	0.04	0.363	0.374	0	0.363	0	0	0.003	0	0.363	1.861	1.866	0.362	0.36	0.361	0	0.763	0.4176
ANKK1	0.016	0	0	0.012	0	0.028	0.004	0	0.003	0.913	0.016	0.016	0.019	0.016	0.016	0.016	0	1.438	0.434	0.016	0.027	0.925	0	0	0.934	0.19396
ANKLE1	3.199	0	0	2.192	0	1.238	0	1.464	0.505	0.971	3.199	1.98	1.886	0.648	0.595	1.038	0.413	0.648	1.171	0.733	0.724	0.663	0.727	0	3.892	1.11544
ANKLE2	2.794	0	0	0.062	0	1.007	0.015	1.9	0.02	0.961	2.794	1.465	1.785	0.963	0.009	1.093	0.016	1.121	1.03	0.977	0.964	0.967	0.969	0	3.516	0.97712
ANKMY1	2.041	0	0	1.034	0	1.212	0	1.027	0.353	1.681	2.041	0.926	2.484	1.039	0.724	0.724	0.176	1.116	0.989	0.987	0.267	0.986	0.99	0	3.517	0.97256
ANKMY2	2	0	0	1.973	0	1.425	0	0.571	0.346	1.338	2	1.557	1.003	0.985	0.986	1.008	1.199	1.949	0.76	0.223	1.555	1.558	1.214	0.212	2.332	1.04776
ANKRA2	1.194	0	0	1.532	0	1.275	0.042	0.176	0.198	0.233	1.194	1	1.22	0.008	1.044	0.05	0.006	0.311	0.778	1.363	0.18	0.371	0.18	0.006	1.616	0.55908
ANKRD1	1.04	0	0	2.63	0	0.033	0.999	2.136	1.935	2.304	1.04	0.036	1.03	0.003	0.003	0.003	0.583	1.229	1.891	1.566	2.137	1.566	1.073	0	2.492	1.02916
ANKRD10	2.185	0	0	0.138	0.076	0.719	0.642	0.24	1.643	0.289	2.185	0.177	0.306	0.291	0.108	0.222	1.006	1.7	0.919	0.137	0.137	0.137	0.137	0.106	3.071	0.66284
ANKRD11	3.508	0	0	1.799	0.005	0.969	0	1.783	1.172	2.982	3.508	1.628	2.37	2.067	1.754	2.168	1.182	1.816	3.121	1.237	0.266	1.201	1.229	0.002	3.862	1.58516
ANKRD12	1.373	0	0	1.656	0.023	2.202	0.013	0.279	0.773	2.332	1.373	1.719	1.359	0.275	0.275	0.561	0.279	2.269	1.295	0.259	1.25	1.251	1.248	0.274	2.594	0.99728
ANKRD13A	2.991	0	0	1.105	0	0.913	0.081	0.16	0.57	1.61	2.991	1.119	1.178	0.1	1.158	0.122	1.076	2.291	1.099	0.157	1.136	1.119	1.154	0	4.788	1.07672
ANKRD13B	0.692	0	0	1.448	0	0.34	0.526	0.685	0.098	1.521	0.692	1.137	1.114	0.143	0.361	0.382	0.932	0.281	0.985	0.074	0.064	0.074	0.063	0	5.117	0.66916
ANKRD13C	1.306	0	0	1.013	0	1.306	0	1.166	1.195	1.766	1.306	0.999	1.26	0.996	0.998	1.678	1	1.887	1.991	1.103	0.001	0.736	0	0	1.765	0.93888
ANKRD13D	1.363	0	0	0.255	0.035	1.373	0.016	0.216	0.03	0.974	1.363	1.001	0.646	0.015	0.038	0.19	0.033	1.239	1.097	0.046	0.016	0.033	0.035	0.003	3.379	0.53584
ANKRD16	0.42	0	0	2.203	0.005	1.991	0	0.026	1.208	0.227	0.42	1.146	0.315	0.795	0.404	0.403	1.061	0.187	0.159	0.142	0.156	0.164	0.142	0	2.378	0.55808
ANKRD17	1.969	0	0	1.078	0	1.078	0.994	0.993	1.912	1.618	1.969	2.113	1	0.994	0.998	0.998	0.997	1.002	1.092	1.077	0.998	0.997	0.991	0	2.07	1.07752
ANKRD18A	0.027	0	0	1.492	0	0.997	0	0.029	0.023	0.056	0.027	0.013	0.027	0.013	0.013	0.013	0.057	0.49	1.728	1.002	0.014	0.013	0	0.002	1.027	0.28252
ANKRD18B	0.345	0	0	3.694	0	0.036	0	1.018	0.318	0.498	0.345	0.336	0.343	0.037	0.015	0.305	0.064	1.505	1.816	0.319	0.314	0.309	0.309	0	3.643	0.62276
ANKRD2	1.75	0	0	1.605	0.015	0.163	0.275	1.378	0.677	1.343	1.75	0.264	1.452	0.14	0.14	0.35	1.128	1.536	1.848	1.261	1.635	1.388	1.391	0.257	2.405	0.96604
ANKRD20A1	0	0	0	0	0	0	0	0	0	0	0	0	0	0	0	0	0	0.003	0	0	0	0	0	0	0	0.00012
ANKRD20A2	0	0	0	0	0	0	0	0	0.117	0	0	0	0	0	0	0	0	0	0	0	0	0	0	0	0	0.00468
ANKRD20A3	0	0	0	0	0	0	0	0	0	0	0	0	0	0	0	0	0	0.001	0	0	0	0	0	0	0	4e-05
ANKRD20A4	0	0	0	0	0	0	0	0	0	0.003	0	0	0	0	0	0	0	0	0	0	0	0	0	0	0.003	0.00024
ANKRD22	0.328	0	0	0.21	0	1.204	0.33	2.058	0.966	1.075	0.328	0	0	0	0	0	0.061	1.756	2.026	1.103	0.135	0.136	0.135	0.025	1.448	0.53296
ANKRD23	0.389	0	0	0.417	0	0.58	0.064	0.487	0.746	0.024	0.389	0.386	0.377	0.029	0.031	0.039	0.019	0.026	0.499	0	0	0.019	0	0	0.833	0.21416
ANKRD24	2.424	0	0	1.436	0	2.554	0.11	1.682	0.726	1.258	2.424	1.53	2.573	0.118	0.998	1.364	1.033	0.94	1.959	1.402	0.942	1.405	0.943	0.284	1.377	1.17928
ANKRD26	1.048	0	0	0.048	0	1.031	0.998	0.002	1.045	1.483	1.048	1.039	1.022	0.997	1.019	1.021	1.034	0.487	0.024	0.024	0.002	0.024	0.002	0	1.035	0.57732
ANKRD27	0.768	0	0	0.316	0	1.976	0	0	0.818	0.418	0.768	1.854	1.984	0.859	1.586	0.869	0	0	0	0	0	0	0	0	1.729	0.5578
ANKRD28	3.057	0	0	1.271	0.635	0.414	0	0.419	0.417	3.029	3.057	0.417	0.732	1.713	0.417	0.418	2.089	2.12	3.077	2.087	1.132	1.463	1.128	0.418	4.214	1.34896
ANKRD29	0.448	0	0	1.034	0.246	0.522	0.019	1.701	0.673	0.313	0.448	0.161	0.229	0.062	0.057	0.058	0.245	1.55	0.685	0.428	0.426	0.333	0.388	0.105	0.427	0.42232
ANKRD30A	0	0	0	0.127	0	0	0	0	0.514	0	0	0	0	0	0	0	0	0.515	0	0	0	0	0	0	0	0.04624
ANKRD30B	0	0	0	0	0	0	0	0	0	0	0	0	0	0	0	0	0	0.896	0.64	0.071	0.075	0.075	0.075	0	0	0.07328
ANKRD30BL	0	0	0	0	0	0	0	0	0	0	0	0	0	0	0	0	0	0.008	0.15	0.15	0	0	0	0	0	0.01232
ANKRD31	1.007	0	0	1.003	0.001	0.994	0	0.008	1.264	0	1.007	1.004	0.999	0.004	0.003	0.003	0.003	0.796	0.066	0.066	0.003	0.003	0.003	0.003	1	0.3696
ANKRD33	1.794	0	0	1.211	0.001	0.83	0.614	0.799	0.858	3.193	1.794	1.162	1.308	1.09	1.091	1.635	0.01	1.69	0.004	0.873	0	0	0	0	3.615	0.94288
ANKRD33B	3.303	0	0	2.215	0.199	2.16	0.778	1.223	0.555	2.095	3.303	1.237	2.302	2.58	1.666	2.279	1.094	1.865	2.115	1.903	1.103	1.897	1.362	0.528	3.275	1.64148
ANKRD34A	2.218	0.002	0.002	0.319	0.013	1.537	0.355	0.531	1.183	1.54	2.218	1.925	0.932	0.484	0.47	0.844	0.348	1.128	1.826	1.396	0.359	0.359	0.745	0.243	3.872	0.99396
ANKRD34B	0.037	0	0	0.049	0.006	0.007	0	0.037	0.038	0.037	0.037	0	0.037	0.004	0	0.037	0.003	0.239	0.931	0.039	0.037	0.037	0.037	0	0.046	0.0678
ANKRD34C	0.18	0	0	0.142	0	1.07	0.001	0.001	0.002	0.66	0.18	0.021	0.142	0.002	0.001	0.001	0	0.6	0.041	0.001	0.001	0.001	0.001	0	0.24	0.13152
ANKRD35	1.632	0	0	1.09	0.404	0.886	0.002	0.705	0.647	0.757	1.632	1.904	1.347	1.23	1.227	1.608	0.714	0.643	1.532	0.646	0.644	0.644	0.655	0.643	2.352	0.94176
ANKRD36	0.999	0	0	0.996	0	0.998	0	0	0	0.247	0.999	0	0.999	0.95	0	0	0	2.304	1.009	0.999	0	0	0	0	2.102	0.50408
ANKRD36B	0.994	0	0	0.027	0.084	1.943	0.966	0.013	0.006	1.58	0.994	0.995	0.974	0.034	0.016	0.97	0.027	2.013	0.098	0.096	0.012	0.012	0.012	0.006	2.7	0.58288
ANKRD36C	0.273	0	0	0.116	0	0.274	0	0.005	0	0.017	0.273	0	0.274	0	0	0	0.004	0.364	0.011	0.007	0	0.007	0.007	0	1.458	0.1236
ANKRD37	2.669	0	0	1.17	0.001	1.108	0.136	1.22	1.09	2.097	2.669	1.19	2.145	0.248	0.214	0.249	2.069	1.245	1.345	1.182	0.134	0.134	0.134	0	3.057	1.02024
ANKRD39	1.023	0	0	1.044	0	1.486	0.052	0.185	1.566	0.009	1.023	1.018	0.991	0.032	0.082	0.101	0.008	0.01	1.273	0	0	0.007	0	0	1.766	0.46704
ANKRD40	1.883	0	0	2.323	0.979	1.279	0.022	1.604	1.743	1.338	1.883	1.629	1.235	1.052	1.014	1.061	1.043	1.276	2.569	2.035	1.205	1.967	1.964	1.005	1.959	1.36272
ANKRD40CL	1.235	0	0	0.896	0.018	0.984	0.773	0.03	0.78	0.022	1.235	1.149	1.112	0.771	0.772	1.105	0.017	0.021	0.068	0.032	0.043	0.03	0.03	0.016	0.065	0.44816
ANKRD42	1.212	0	0	1.116	0.054	1.08	1.036	0.249	1.035	1.342	1.212	1.09	1.131	1.091	1.091	1.09	1.045	0.911	1.045	0.983	0.052	0.016	0.048	0	1.13	0.76236
ANKRD44	0.997	0	0	1.198	0	0.031	0	0.066	0.214	1.659	0.997	0	0	0	0	0	0.507	0.918	1.2	0.199	0.066	0.066	0.066	0	1.258	0.37768
ANKRD45	0.514	0	0	0.517	0	0.513	0.52	0.005	0.001	1.17	0.514	0.956	0.523	0.912	0.961	0.957	0.516	0.712	1.14	0.945	0.005	0.005	0.005	0	1.431	0.51288
ANKRD46	1.129	0	0	1.043	0	1.112	0.001	0.707	0.141	0.383	1.129	2.009	1.779	0.002	0.998	0.002	1.327	1.463	2.214	1.37	0.759	0.029	1.022	0.001	2.101	0.82884
ANKRD49	1.077	0	0	0.077	0.991	1.048	0	0.063	0.537	0.767	1.077	0.472	0.032	0.193	0	0.193	0	0.347	0.063	1.046	0	0	0	0	1.658	0.38564
ANKRD50	0.013	0	0	0.997	0	0.004	0	0.018	0.196	0.386	0.013	0.004	0.012	0.004	0.004	0.004	0.02	0.398	0.018	0.011	0.011	0.011	0.011	0	1.172	0.13228
ANKRD52	0.659	0	0	1.455	0.001	1.778	0.001	0.877	0.098	1.015	0.659	0.711	0.586	0.024	0.025	0.085	0.026	1.088	1.687	1.684	0.782	0.855	0.781	0	1.801	0.66712
ANKRD53	1.394	0	0	0.552	0.002	0.003	0.002	0	0.484	1.046	1.394	1.829	1.881	0	0	0.908	0	2.021	1.127	1.032	0.002	1.012	0.105	0	1.885	0.66716
ANKRD54	1.264	0	0	1.211	0.004	1.804	0.003	0.092	0.996	0.785	1.264	0.242	0.256	0.024	0.024	0.08	0.146	0.414	0.41	0.035	0.035	0.034	0.035	0.021	2.044	0.44892
ANKRD55	1.828	0	0	0.739	0	0.252	0.039	1.006	1.394	1.919	1.828	1.857	1.386	0.48	1.281	1.681	2.514	1.396	0.8	0.8	1.366	0.746	0.507	0.757	3.459	1.1214
ANKRD6	0.405	0	0	1.016	0	0.944	0.018	0.038	0.036	0.046	0.405	0.371	0.402	0	0.001	0.001	0.987	0.578	0.303	0.004	0	0	0	0	0.121	0.22704
ANKRD60	1.555	0	0.275	1.056	0	1.109	0	0.731	0.195	0.2	1.555	1.001	1.55	0.726	0.195	1.06	1.023	1.254	1.004	0.728	0.23	0.197	0.196	0	1.029	0.67476
ANKRD61	1.533	0	0.085	0.49	0.28	0.401	0.22	0.479	0.384	0.128	1.533	1.126	1.473	1.802	0.778	1.804	0.385	0.128	0.249	0.24	0.126	0.126	0.126	0	0.535	0.57724
ANKRD62	0.942	0	0	0.001	0	0.023	0.001	0.017	0.85	1.19	0.942	0.002	0.002	0	0	0.001	0	0.853	0.129	0.098	0.127	0.027	0	0	0.412	0.22468
ANKRD63	1.709	0	0.586	0.49	0	0.741	0.586	1.008	0.361	0.493	1.709	2.625	1.378	0.351	1.11	0.936	1.6	1.219	1.059	0.532	0.597	0.609	0.607	0	2.585	0.91564
ANKRD65	2.352	0	0	0.43	0	0.835	1.01	0.048	0.006	0.489	2.352	1.888	2.364	1.39	0.974	0.043	0.31	0.024	1.479	0.063	0.063	0.021	0.062	0.001	3.051	0.7702
ANKRD66	0.028	0	0	0.001	0	0.062	0	0.293	0.469	0.005	0.028	0.091	0.001	0	0	0	0	1.115	0.283	0.162	0.015	0.014	0.161	0	1.93	0.18632
ANKRD7	0.06	0	0	0.555	0	0.059	0	0.003	0.004	0.005	0.06	0.06	0.655	0	0	0	0.562	0.637	0.634	0.061	0	0	0	0	0.555	0.1564
ANKRD9	0.756	0	0	0.668	0.353	1.439	0.356	0.296	0.654	1.196	0.756	1.009	0.941	0.053	0.07	0.07	0.938	0.877	1.585	0.815	0.061	0.439	0.361	0	3.489	0.68728
ANKS1A	2.388	0	0	1.932	0	0.832	0.923	1.041	1.714	4.369	2.388	1.405	1.247	1.149	1.141	1.322	0.923	2.068	1.49	1.261	0.585	0.518	0.194	0	3.207	1.28388
ANKS1B	0.022	0	0	0.193	0	0.019	0.094	0.076	0.347	0.233	0.022	0.006	0.022	0.022	0.006	0.006	0.185	0.682	0.812	0.079	0	0	0.006	0.006	0.299	0.12548
ANKS3	1.294	0	0	1.07	0	1.105	0.001	0.06	0.05	0.043	1.294	1.237	1.205	0.042	0.042	0.134	0.22	0.042	0.145	0.042	0.001	0.001	0.001	0.001	2.477	0.42028
ANKS4B	0.416	0	0	0.279	0.149	0.259	0	0.217	0.352	0.209	0.416	0.364	0.214	0.363	0.346	1.017	0.639	0.241	0.38	0.214	0.055	0.206	0.214	0	0.22	0.2708
ANKS6	2.449	0	0	2.182	0.966	1.72	0.859	1.665	0.387	1.175	2.449	0.881	1.835	0.392	0.109	0.421	0.056	1.256	2.195	0	0.027	0.873	0.855	0.011	1.732	0.9798
ANKUB1	0.077	0	0	0.313	0	0.303	0.07	0.822	0.617	0.87	0.077	0.396	0.354	0.071	0.07	0.071	1.535	0.62	2.264	0.454	0	0.619	0.615	0.07	1.213	0.46004
ANKZF1	2.159	0	0	2.369	0.466	2.687	0.434	0.787	0.677	0.948	2.159	2.535	2.716	0.5	0.53	0.472	1.065	0.875	0.854	0.939	0.527	0.524	0.728	0.048	3.035	1.12136
ANLN	2.173	0	0	1.174	0	2.063	0.963	1.687	0.905	1.776	2.173	1.176	1.184	0.968	0.972	0.013	1.983	1.089	2.002	1.212	0.965	1.776	1.778	0.963	2.994	1.27956
ANO1	0.175	0	0	0.058	0	0.029	0	0.026	0	0.738	0.175	0.004	0.175	0.001	0.005	0.005	0.014	0.765	1.276	0.88	0.878	0.876	0.035	0	0.782	0.27588
ANO10	2.513	0	0	1.497	0	1.278	0	1.574	0.856	0.824	2.513	0.591	1.959	1.549	0.859	1.828	0.316	0.561	1.493	0.799	0.492	0.49	0.795	0	2.374	1.00644
ANO2	0.063	0	0	0.006	0	0	0.062	0.002	0	1.201	0.063	0	0.035	0	0	0	0	0.917	0.168	0.169	0	0	0	0	1.634	0.1728
ANO3	0	0	0	0.999	0.005	0.036	0	1.451	0.993	0.598	0	0	0	0	0	0	0	1.104	0.043	0	0	0	0	0	0.176	0.2162
ANO4	0.02	0	0	0.035	0.001	0.111	0.024	0.062	1.591	0.202	0.02	0.002	0	0.002	0.002	0.002	0.13	0.818	0.73	0.729	0	0	0	0	0.48	0.19844
ANO5	0	0	0	1	0	0.066	0	0	0.523	0.359	0	0	0	0	0	0	0	0.163	0.066	0.066	0	0	0	0	0.498	0.10964
ANO6	2.198	0	0	2.138	1.039	1.23	0.003	2.007	0.699	1.81	2.198	0.841	1.467	0.798	0.842	0.798	0.915	1.939	1.76	0.602	0.797	0.326	0.798	0	3.316	1.14084
ANO7	0.076	0	0	0.003	0	0.003	0.583	0	0.011	0.306	0.076	0.073	0.076	0	0.002	0.002	0.003	0.308	0.274	0.186	0	0	0	0	0.31	0.09168
ANO8	3.472	0	0	2.299	0	0.385	0	2.057	0.317	0.805	3.472	2.474	2.651	2.258	1.323	2.336	1.007	1.656	2.68	1.091	0.715	1.281	0.899	0	4.072	1.49
ANO9	1.19	0	0	0.806	0.011	0.238	0.565	0.318	0.005	0.571	1.19	0.919	1.917	0.311	0.88	0.345	0.018	0.084	1.086	0.077	0.355	0.077	0.352	0	1.717	0.52128
ANOS1	0	0	0	0	0	0	0	0.688	0.011	0.067	0	0.46	0	0	0	0	0.664	0	0.343	0.17	0.168	0.169	0.169	0	1.745	0.18616
ANP32A	0.001	0	0	0.001	0	0.024	0.172	1.625	0.914	0.329	0.001	0	0.001	0	0	0.022	0.012	0.02	0.026	0.026	0	0	0	0	1.309	0.17932
ANP32B	2.218	0.015	0.014	0.64	0.002	0.036	0.955	0.625	0.215	1.069	2.218	0.487	0.242	0.405	0.335	1.726	1.027	1.001	0.724	0.726	0.044	0.651	0.651	0.041	2.945	0.76048
ANP32C	0	0	0	0	0	0	0.022	1.669	0.234	0.635	0	0	0	0	0	0	0	1.176	1.432	1.013	0.954	0.766	0.767	0	0	0.34672
ANP32D	0.423	0	0	0	0	0	0	0.456	0.002	0.23	0.423	0.403	1.224	0.403	0	0.403	0.01	0.011	0	0	0	0	0	0	0.273	0.17044
ANP32E	1.49	0	0	1.173	0	1.124	0.098	0.152	0.049	0.054	1.49	1.467	2.176	0.3	0.048	1.094	0.125	1.039	1.094	0.057	0.055	0.053	0.055	0	2.445	0.62552
ANPEP	1.271	0	0	0.319	0.01	0.248	0.004	0.128	0.596	2.665	1.271	0.792	1.102	0	1.09	1.193	1.719	0.974	1.72	1.721	1.172	0.198	0.537	0.004	3.344	0.88312
ANTKMT	1.532	0	0	1.117	0	0.574	0.398	0.885	0.564	0.687	1.532	2.505	1.519	0.375	0.376	0.711	0.407	1.274	1.926	1.114	0.628	0.881	0.886	0.001	4.122	0.96056
ANTXR1	1.386	0	0	0.174	0	0	0	0.168	1.077	2.026	1.386	0.013	0.426	0.002	0	0.004	0.069	2.301	1.43	0.454	0.559	0.059	0.35	0	2.874	0.59032
ANTXR2	1.948	0	0	0.997	0	0.192	0	1.592	0.69	1.547	1.948	0.051	1.565	0.103	0.041	0.122	1.599	1.469	1.932	1.054	0.795	0.782	0.792	1.18	3.317	0.94864
ANTXRL	0.923	0	0	0.876	0	0.848	0	0	0.002	0	0.923	0.01	0.078	0.01	0.008	0.008	0	1.084	1.075	0.782	0.783	0.002	1.073	0	0	0.3394
ANXA1	3.11	0	0	2.198	0	3.048	0.015	3.219	1.139	2.851	3.11	2.559	1.871	2.81	1.699	2.938	1.538	2.518	2.642	1.822	1.724	1.753	1.622	0.857	4.637	1.9872
ANXA10	0	0	0	0	0	1.442	0	1.312	0	0.778	0	0	0	0	0	0	0.66	1.572	1.629	0.707	0.665	0.667	0.668	0	2.265	0.4946
ANXA11	1.391	0	0	1.466	1.38	0.575	0.15	1.51	0.938	1.682	1.391	0.704	0.994	0.69	0.421	1.01	1.564	1.603	1.937	1.101	1.1	0.953	1.513	0.937	3.023	1.12132
ANXA13	0.51	0	0	0.983	0.001	0.431	0.049	0.08	0.148	0.45	0.51	0.181	0.129	0.128	0.001	0.177	0.304	0.036	0.336	0.313	0.08	0.031	0.079	0.162	1.55	0.26676
ANXA2	1.157	0	0	2.973	0.162	0.808	0.201	3.543	1.641	3.152	1.157	1.092	2.652	1.225	0	0.007	5.109	2.096	4.165	2.994	2.664	2.413	3.292	1.209	6.283	1.9998
ANXA2R	1.684	0.011	0.011	1.074	0.294	0.433	0.013	0.272	0.08	2.176	1.684	1.02	0.453	0.409	0.275	0.499	0.621	0.366	1.502	1.225	0.708	0.313	0.026	0.002	3.161	0.73248
ANXA3	1.63	0	0	2.309	0	0.992	1.257	2.847	2.712	3.6	1.63	0.732	0.732	0.635	0.638	0.654	0.319	2.886	2.935	2.321	2.297	1.718	1.792	0.004	4.284	1.55696
ANXA4	1.994	0	0	2.62	0.385	2.577	0.115	1.732	1.572	2.072	1.994	1.168	1.974	1.681	1.16	1.958	0.817	2.27	1.851	1.768	1.649	1.658	1.655	0	3.749	1.53676
ANXA5	2.197	0	0	3.797	0	0.36	0.387	1.168	1.848	1.972	2.197	0.49	2.193	1.018	0.362	1.144	2.194	2.265	3.523	3.32	1.661	1.774	1.662	1.367	4.075	1.63896
ANXA6	1.581	0	0	1.673	0.042	1.025	0	0.69	1.409	0.681	1.581	0.839	1.152	0.667	0.701	0.817	0.036	1.486	0.422	0.369	0.056	0.097	0.097	0.036	3.367	0.75296
ANXA7	1.781	0	0	1.706	0.033	1.016	0	0.688	1.659	0.01	1.781	1.096	0.798	0.795	0.733	0.758	0	1.25	0.702	0.699	0.691	0.689	0.691	1.891	2.947	0.89656
ANXA8	0.925	0	0	1.097	0.009	0.018	0.012	0.2	0.014	0.107	0.925	0.013	0.961	0.005	0.005	0.018	0.012	1.74	1.923	1.916	0.193	1.031	1.1	0	0.94	0.52656
ANXA8L1	0.002	0	0	0.231	0	0.23	0	0	0	0	0.002	0	0	0	0	0	0	1.134	0.508	0.475	0.24	0.228	0.272	0	0	0.13288
ANXA9	1.557	0.834	0.835	1.769	0.002	0.312	0	1.552	0.875	1.219	1.557	2.144	2.245	1.031	1.029	1.065	0.875	0.992	1.875	1.85	1.028	1.03	1.045	0.001	2.812	1.18136
AOAH	0.008	0	0	0.791	0.007	0.097	0	0.008	0.83	0.073	0.008	0.025	0.008	0.025	0.008	0.008	0.742	0.59	1.22	0.413	0.111	0.287	0.877	0.105	0.083	0.25296
AOC1	1.043	0	0	0	0	1.184	0.207	0.032	0.762	1.006	1.043	0.124	0.057	0.077	0.052	0.083	0	0.009	0.032	0	0	0	0	0	0.313	0.24096
AOC2	2.162	0	0	0.875	0	0.729	0.007	0.037	0.37	0.25	2.162	1.393	1.697	0.02	0.027	1.195	0.274	0.137	1.513	0.052	0.015	0	0.044	0	2.936	0.6358
AOC3	1.373	0	0	0.586	0	0.469	0.005	0.059	0.286	0.262	1.373	0.888	1.078	0.018	0.023	0.762	0.201	0.117	1.123	0.067	0.009	0	0.062	0	2.098	0.43436
AOPEP	1.62	0	0.002	2.175	0.024	1.088	0.999	3.24	1.67	2.617	1.62	1.139	1.224	1.4	1.139	1.138	1.612	2.83	3.223	1.383	0.952	1.075	1.641	0.922	3.237	1.5188
AOX1	0	0	0	0.74	0	0.656	0	0.979	0.879	0.331	0	0.005	0.021	0.001	0	0.005	0.202	0.837	0.988	0.676	0.49	0.336	0.489	0	0.706	0.33364
AP1AR	2.099	0	0	1.829	1.314	1.07	0	1.249	1.094	0.953	2.099	0.843	0.831	0.83	0.829	0.83	0.829	1.35	0.89	0.015	0.832	0.014	0.891	0	2.311	0.92008
AP1B1	1.906	0	0	1.008	0.004	1.314	0.005	0.046	0.31	0.765	1.906	1.01	1.274	0	0.007	0.005	0.051	0.5	0.342	0.32	0.319	0.051	0.319	0	1.98	0.53768
AP1G1	1.068	0	0	1.069	0.69	1.154	0	1.567	3.336	1.753	1.068	1.075	2.058	0	0.985	0	0.99	1.676	0.991	0.995	0.002	0.991	0.994	0.002	1.816	0.9712
AP1G2	0.336	0	0	0.709	0	1.223	0.139	0	1.185	0.136	0.336	0.468	0.335	0.319	0	0.228	0.001	0.139	0.005	0.004	0	0	0	0	0.572	0.2454
AP1M1	1.534	0	0	1.513	0.077	2.853	0.419	1.776	0.177	1.568	1.534	1.527	1.118	0.972	1.392	1.073	1.002	1.135	2.345	1.923	0.083	1.133	0.938	0.005	2.02	1.12468
AP1M2	1.148	0	0.653	1.077	0	1.386	0.071	0.797	0.01	1.526	1.148	1.084	1.043	0.15	0.786	0.845	0.522	0.003	0.626	0.504	0.625	0.624	0.626	0	2.652	0.71624
AP1S1	3.46	0	0	2.857	0.517	2.495	0.362	0.93	0.569	1.131	3.46	3.253	2.251	0.959	1.384	2.413	1.03	1.688	2.523	1.593	1.619	0.609	1.606	0.464	4.262	1.6574
AP1S2	0.947	0	0	1.007	0	0.992	0	0	0.001	0.156	0.947	1	0.013	0.002	0.934	0.954	0	0.143	0.143	0.142	0.142	0.142	0.142	0	1.68	0.37948
AP1S3	0.239	0	0	0.686	0.189	1.453	0.001	0.631	1.416	1.15	0.239	0.001	0.028	0.001	0.001	0.001	0.277	0.908	2.33	2.188	0.965	1.631	0.751	0.216	1.703	0.6802
AP2A1	2.067	0	0	1.042	0.969	1.042	0	2.865	0.141	0.139	2.067	1.218	0.973	0.511	0.037	1.623	0.002	2.512	1.365	1.281	1.165	1.224	2.008	0	2.147	1.05592
AP2A2	2.838	0	0	1.516	0	0.35	0.451	0.948	2.265	3.482	2.838	1.305	1.34	0	0.946	1.28	0.947	2.124	0.953	0.006	0.006	0.951	0.006	0	4.32	1.15488
AP2B1	3.08	0	0	2.75	0	1.803	0.999	1.901	0.996	1.197	3.08	1.768	1.994	1.709	1.159	2.125	1.808	1.116	2.777	1.92	0.001	0	0.001	0.999	3.219	1.45608
AP2M1	3.829	0	0	1.756	0.832	1.525	0	0.03	0.677	1.715	3.829	2.402	2.622	0.014	0.823	2.289	1.694	0.034	1.352	0.91	0.902	0.028	0.913	0	4.453	1.30516
AP2S1	3.912	0	0	1.682	0.151	3.012	0	1.668	0.447	2.872	3.912	2.474	3.355	1.771	1.772	1.796	2.007	1.457	1.876	1.31	1.03	0.96	1.111	0	4.943	1.74072
AP3B1	1.074	0	0	1.019	0	1.982	0.039	1	0	1.078	1.074	1.027	1.05	1.005	1.005	1.037	1.008	0.18	1.677	0.997	0.641	0	0	0	2.33	0.76892
AP3B2	0.656	0	0	1.184	0	1.095	0	0.125	0.02	0.019	0.656	0.356	1.653	0.348	0.002	0.347	0.353	0.034	0.021	0.017	0	0	0	0	0.063	0.27796
AP3D1	3.456	0	0	1.753	0	2.118	0.001	2.096	0.309	0.817	3.456	3.888	1.829	1.709	0.819	2.684	0.322	2.121	1.286	0.316	0.741	0.745	0.758	0.297	2.402	1.35692
AP3M1	2.531	0	0	2.209	0.007	1.219	0	0.274	0.24	2.229	2.531	1.356	0.551	0.363	0.002	0.39	0.765	0.175	0.881	0.252	0.019	0.085	0.086	0.067	2.714	0.75784
AP3M2	2.437	0	0	1.518	0	1.478	0	0.73	0.924	1.851	2.437	0.213	2.095	0.089	0.085	0.393	0.658	1.593	2.78	0.4	0.072	0.035	0.084	0	3.479	0.93404
AP3S1	0.997	0	0	1.485	0	1.979	0	0.328	0.732	0.336	0.997	0.999	0.997	0	0	0	0.327	0.103	0.045	0.046	0	0	0.995	0	4.154	0.5808
AP3S2	2.036	0	0	1.43	0.993	1.001	0.996	1.224	0.326	1.336	2.036	1.052	1.28	0.001	1.003	1.084	1.106	0.669	1.107	1.105	0.105	0.044	0.099	0.996	1.184	0.88852
AP4B1	2.012	0	0	1.184	0	1.642	0.006	1.001	0.044	1.435	2.012	1.833	1.93	1.676	0.709	0.569	0.986	1.662	1.387	0.517	0.001	0.001	0.001	0.002	2.455	0.9226
AP4E1	2.267	0	0.21	1.726	0.004	2.197	0	0.752	0.13	1.497	2.267	1.208	1.656	0.211	1.11	0.19	1.197	1.299	1.783	0.682	0.184	0	0	0	2.874	0.93776
AP4M1	3.377	0	0	1.75	0.256	2.266	0.289	0.955	0.359	0.717	3.377	1.893	2.296	0.281	0.283	0.782	1.691	2.315	2.505	1.766	1.358	1.349	1.351	0	2.463	1.34716
AP4S1	2.887	0	0	0.62	0	0.45	0	1.453	2.047	1.635	2.887	1.268	1.474	1.246	1.247	1.673	0	2.38	1.318	0.048	0.048	0.048	0.048	0	3.391	1.04672
AP5B1	2.115	0	0	0.101	0	1.047	0.083	0.076	1.028	0.001	2.115	0.03	2.118	0	0.001	0.009	0.084	0.108	0.407	0.408	0.407	0.001	0.408	0	1.254	0.47204
AP5M1	0.366	0	0	1.023	0	0.993	0.003	0.004	0.009	1.027	0.366	1.034	1.61	0.994	0	0.518	0.004	0.767	0.006	1.001	0.004	0.006	0.004	0	0.99	0.42916
AP5S1	2.026	0	0	3.035	0	2.012	0	0.78	1.927	2.644	2.026	1.261	3.358	0.203	0.203	1.196	2.159	2.134	2.277	1.034	0.75	0.55	0.777	0.799	5.398	1.46196
AP5Z1	1.456	0	0	1.547	0	0.121	0.023	0.981	0.123	0.41	1.456	1.333	1.34	0.092	0.013	1.209	1.25	0.253	1.26	0.094	0.21	0.212	0.21	0.031	1.893	0.62068
APAF1	1.067	0	0	1.048	0	1.469	0.028	0.584	1.016	1.04	1.067	1.055	0.037	0.615	0.456	0.488	0	1.983	0.58	0.563	0.535	0.535	0.032	0	2.507	0.6682
APBA1	0.002	0	0	0.999	0	0.003	0	0	0.206	3.267	0.002	0	0.002	0	0	0	0.002	0.729	0.23	0.003	0	0	0	0	4.345	0.3916
APBA2	1.379	0	0	1.449	0	0.775	0	0.411	0	0.829	1.379	1.263	1.261	0.782	0.223	0.644	0.443	0.83	0.544	0.545	0.542	0.541	0.541	0.41	1.436	0.64908
APBA3	1.511	0	0	2.116	0.002	1.028	0.109	1.168	1.138	1.851	1.511	2.443	2.763	2.817	1.022	1.291	1.059	0.141	1.199	0.287	0.131	0.002	0.222	0	2.153	1.03856
APBB1	0.503	0	0	1.595	0	1.136	0.229	0.49	0	0.175	0.503	0.302	0.642	0.001	0.043	0.043	0.409	0.573	1.182	0.818	0.419	0.813	0.419	0.038	1.404	0.46948
APBB1IP	0.011	0	0	2.037	0	0.015	0	1.867	1.326	0	0.011	0	0.001	0	0	0.011	2.214	1.555	2.339	1.572	1.769	0.941	1.764	1.466	0	0.75596
APBB2	1.89	0	0	2.054	0	0.026	0.028	1.029	1.105	1.709	1.89	0.623	0.624	0	0	0	0.167	1.104	0.684	0.618	0.533	0.533	0.562	0	3.538	0.74868
APBB3	2.429	0	0	1.93	0	1.924	1	1.071	0.559	1.552	2.429	2.126	1.855	1.043	1.003	1.354	1.184	1.809	1.763	1.023	0.993	1	1.006	0.997	3.443	1.33972
APC	2.008	0	0	0.998	0	1.374	0	0	0.312	0.905	2.008	1	1.719	0.001	0	2.253	0.994	1.02	1.058	0.184	0	0	0	0	2.885	0.74876
APC2	1.907	0	0	0.725	0.577	1.544	0.013	1.043	0.014	0.594	1.907	0.852	1.651	0.252	0.816	0.709	0.701	0.086	1.136	1.101	0.074	0.013	0	0	2.651	0.73464
APCDD1	0.019	0	0	0.007	0	0.007	0	0.005	0	0.013	0.019	0.024	0.007	0.005	0	0.012	0.007	0.801	0.008	0	0	0	0	0	0.009	0.03772
APCDD1L	1.273	0	0.001	0.003	0	0.001	0	0.325	0.184	0.127	1.273	0.876	1.186	0.874	0.103	1.034	0.07	1.684	1.944	1.884	1.881	1.875	1.88	0.001	3.681	0.8864
APCS	0	0	0	0.481	0	0	0	0.483	0.695	0.484	0	0	0	0	0	0	0	0.008	0.484	0.485	0.483	0.482	0.481	0	0.025	0.18364
APEH	1.011	0	0	0.435	0	0.469	0.349	0.092	0.014	0.007	1.011	0.475	2.499	0.092	0.092	0.795	0.355	0.553	0.885	0.847	0.092	0.092	0.846	0	2.554	0.5426
APELA	0.004	0	0	0	0.7	0.001	0	0	0.066	0	0.004	0	0	0	0	0	0.045	0.039	0.062	0.026	0	0	0	0.003	0	0.038
APEX1	2.308	0	0	1.414	0.734	1.386	0.001	1.507	1.106	1.57	2.308	1.767	1.938	0.295	0.145	1.921	0.962	0.917	0.84	0.534	0.233	0	0.211	0	4.006	1.04412
APEX2	1.453	0	0	0.998	0	0.989	0	0.558	0.595	0.02	1.453	0.522	1.199	0.358	0	0.146	0	0	0.78	0.785	0	0	0	0	3.138	0.51976
APH1A	1.709	0	0	1.311	0	1.301	0.97	1.004	0.95	0.907	1.709	2.142	1.46	0.411	0.006	0.494	1.201	0.926	0.507	0.005	0.005	0.005	0.005	0	3.098	0.80504
APH1B	0.381	0	0	2.269	0	0.975	0.237	0.471	0.869	1.436	0.381	0.358	1.251	0.029	0.021	0.264	0.83	0.524	0.444	0.102	0.024	0.05	0.002	0.002	2.879	0.55196
API5	1.395	0	0	1.039	0	2.073	0	0.325	0.088	0.326	1.395	1.363	1	0.328	0	0.026	0.999	0.963	1.879	1.036	0	0	0	0	1.409	0.62576
APIP	1.573	0	0	1.002	0	1.386	0	0.604	1.164	0.607	1.573	0.002	0.589	0.002	0.001	0.577	0.018	1.116	0.016	0.015	0.015	0.017	0.015	0	1.634	0.47704
APLF	1.902	0	0	1.168	0	0.99	0.996	0.993	1.729	2.067	1.902	1.406	1.664	1.622	0.171	1.083	0.99	1.27	0.358	0.357	0	0.838	0	0	2.784	0.9716
APLN	0.32	0	0	1.005	0	1.016	0.45	0.45	0.058	0.934	0.32	0.005	0.351	0.005	0.005	0.005	0.45	1.358	0.499	0.454	0.45	0.449	0.448	0	0.564	0.38384
APLNR	0.085	0	0	0.925	0	0.01	0.006	0.069	0.416	0.772	0.085	0.013	0.096	0	0.007	0.008	0.735	0.798	0.422	0.006	0.006	0.006	0.006	0.321	1.204	0.23984
APLP1	1.05	0	0	0.588	0	0.957	0	0.013	0.007	0.02	1.05	1.97	2.257	0.012	0.013	0.06	0.001	0.085	0.024	0.013	0	0	0	0	1.7	0.3928
APLP2	1.739	0	0	1.197	0	0.975	0.019	0.083	0.23	1.399	1.739	1.578	0.264	0.628	1.003	0.757	0.238	0.574	0.436	0.332	0.082	0.038	0.082	0.024	1.858	0.611
APMAP	1.995	0	0	1.876	0.014	1.013	0.006	0.599	1.071	0.56	1.995	0.866	1.007	0.013	0	0.013	0	0.852	1.639	0.003	0.065	0.016	0.016	0	1.9	0.62076
APOA1	0.243	0	0	0.045	0	1.075	0	0.013	0.645	0.202	0.243	1.143	1.101	0.192	0	0.192	0	0.431	1.556	0.637	0.192	0.529	0.289	0	2.082	0.4324
APOA2	2.868	0	0	0.682	0	1.182	0.002	0.333	1.22	0.296	2.868	1.929	1.118	0.294	0.024	0.553	0.053	1.176	0.145	0.06	0.06	0.002	0.002	0	1.532	0.65596
APOA4	0.212	0	0	0.121	0	0.887	0	0.033	1.183	0.098	0.212	0.502	0.51	0.073	0	0.069	0	0.345	0.763	0.257	0.069	0.191	0.105	0	1.113	0.26972
APOA5	1.267	0	0	1.068	0	1.396	0	0.289	0.652	0.262	1.267	0.075	0.325	0.042	0	0.008	0	1.759	1.019	0.294	0.008	0.022	0.012	0	2.605	0.4948
APOB	0.934	0	0	0	0	0	0.932	0.57	1.67	1.122	0.934	0	0	0	0	0	0	0	0	0	0	0	0	0	1.651	0.31252
APOBEC1	0.165	0	0	0	0.001	0.996	0	0	0	0.19	0.165	0.616	0.734	0.012	0	0.64	0	0.036	0.02	0	0	0	0	0	0.839	0.17656
APOBEC2	1.289	0	0	0.823	0	0.289	0.06	0.141	0.553	0.069	1.289	0.87	0.199	0.021	0.021	0.021	0	0.143	0.573	0.034	0.024	0.034	0.036	0	0.327	0.27264
APOBEC3A	0.348	0	0	0.302	0.997	0.697	0.148	1.219	0.429	0.429	0.348	0.504	0.463	0.285	0.285	0.285	0.282	0.332	0.45	0.45	0.43	0.429	0.45	0.18	0.348	0.4036
APOBEC3B	1.363	0	0	1.126	0.179	2.192	0.824	1.98	1.837	1.839	1.363	2.232	2	1.018	1.019	1.018	1.014	1.82	1.947	1.945	1.839	1.838	1.946	1	1.36	1.38796
APOBEC3C	1.578	0	0	1.112	0.02	1.706	0.133	0.261	0.245	0.245	1.578	1.703	1.235	0.112	0.112	0.113	0.111	0.243	1.245	1.245	0.245	0.245	1.244	0.11	1.581	0.65688
APOBEC3D	0.979	0	0	0.691	0.012	1.08	0.083	0.162	0.152	0.152	0.979	1.056	0.766	0.069	0.069	0.072	0.069	0.151	0.772	0.772	0.152	0.152	0.773	0.068	0.982	0.40852
APOBEC3F	1.128	0	0	0.796	0.014	1.244	0.095	0.187	0.175	0.175	1.128	1.217	0.883	0.08	0.08	0.082	0.08	0.174	0.89	0.89	0.175	0.175	0.891	0.078	1.132	0.47076
APOBEC3G	0.086	0	0	0.04	0	0.023	0.003	0.005	0.004	0.006	0.086	0.022	0.017	0.002	0.002	0.116	0.003	0.005	0.017	0.017	0.005	0.004	0.017	0.001	0.037	0.02072
APOBEC3H	0.268	0	0	0.106	0	0.006	0.005	0.007	0.006	0.012	0.268	0.006	0.009	0.001	0.001	0.458	0.005	0.009	0.01	0.01	0.007	0.006	0.009	0	0.071	0.0512
APOBEC4	1.363	0	0	1.315	0	0.305	0	0.536	1.336	1.305	1.363	1.117	1.425	1.482	0.034	0.882	0.427	0.63	0.382	0.33	0.078	0	0.078	0	2.399	0.67148
APOBR	1.29	0	0	0.856	0	0.896	0	0.852	0.8	0.016	1.29	1.244	1.299	0	0	0.854	0.062	0.055	0.002	0.002	0	0	0	0	0.857	0.415
APOC1	2.306	0	0	1.52	0	1.694	0.964	1.069	2.443	2.419	2.306	1.645	1.628	1.677	1.022	1.56	0.205	0.973	1.235	0.908	0.911	0.86	0.859	0	1.246	1.178
APOC2	1.898	0	0	0.358	0	1.471	0.117	0.644	1.081	0.536	1.898	1.431	1.82	2.323	0.113	1.265	0.045	0.427	0.669	0.101	0.101	0.095	0.095	0	1.451	0.71756
APOC3	0.2	0	0	0.077	0	0.952	0	0.021	1.081	0.128	0.2	0.791	0.778	0.112	0	0.11	0	0.339	1.088	0.378	0.11	0.303	0.165	0	1.469	0.33208
APOC4	1.926	0	0	0.454	0	1.35	0.153	0.555	1.408	0.683	1.926	1.188	1.823	2.223	0.148	1.402	0.047	0.384	0.583	0.131	0.132	0.124	0.124	0	1.179	0.71772
APOD	0.23	0	0	0.151	0	0.089	0	0.121	0.061	0.135	0.23	0.015	0.412	0	0.001	0	0	0.955	0.269	0.269	0.074	0.074	0.076	0	0.937	0.16396
APOE	2.617	0	0	1.345	0	1.195	0.546	1.075	1.637	1.911	2.617	1.998	1.422	1.441	1.061	1.372	0.367	0.933	1.357	0.861	0.86	0.779	0.779	0	1.281	1.09816
APOF	1.59	0	0	1.395	0.843	1.029	0	0.891	1.18	1.23	1.59	1.423	1.49	0.573	1.424	1.437	1.029	0.828	0.503	0.137	0.001	0.001	0.001	0	1.976	0.82284
APOH	0.442	0	0	1.326	0	1.144	0	0.101	1.819	0.764	0.442	0.237	0.265	0.265	0.224	0.148	0.321	0.098	0.227	0.227	0.088	0.088	0.088	0	1.291	0.3842
APOL1	0.537	0	0	0.579	0	1.743	0.004	0.402	0.175	0.421	0.537	1.411	0.608	0.365	0.006	0.373	0.397	0.175	0.393	0.019	0.02	0.018	0.22	0	2.826	0.44916
APOL2	1.054	0	0	1.07	0	1.53	0.002	1.003	0.096	1.014	1.054	1.566	1.144	0.942	0.002	0.96	1.001	0.395	0.959	0.008	0.011	0.007	0.088	0	3.138	0.68176
APOL3	0.113	0	0	0.108	0.103	0.109	0.103	0.006	1.436	1.084	0.113	0.196	0.156	0.007	0.103	0.432	0.111	0.948	1.369	0.001	0.984	0	0.001	0	1.646	0.36516
APOL4	0.099	0	0	0.1	0.005	0.141	0.005	0.091	0.512	0.132	0.099	1.648	0.928	0.098	0.005	0.34	0.094	0.613	0.149	0.001	0.053	0.001	0.008	0	1.761	0.27532
APOL5	0.897	0	0	0.013	0	0.036	0	0.828	0.001	1.197	0.897	0.872	0.703	0.693	0.694	0.694	0.826	0.939	0.921	0.916	0.818	0.006	0.812	0.004	1.372	0.56556
APOL6	1.878	0	0	0.302	0	2.205	0.003	1.375	0	0.311	1.878	0.293	1.464	0.289	0.291	0.291	1.219	0.976	0.417	0.412	0.412	0.397	0.411	0.283	1.837	0.67776
APOLD1	2.365	0	0	2.445	0.002	2.288	0.232	2.171	1.224	3.361	2.365	1.24	2.05	0.349	0.474	1.384	1.26	2.58	1.931	1.34	0.46	0.39	0.552	0.036	4.769	1.41072
APOM	3.411	0	0	1.601	0	1.336	0.115	2.067	0.14	0.736	3.411	2.293	2.034	2.351	1.546	1.915	1.12	0.696	0.577	0.574	0.043	0.048	0.613	0	4.737	1.25456
APOO	2.805	0	0	2.6	0.017	2.174	0	2.002	0.155	1.056	2.805	1.401	1.94	0.572	1.023	1.3	0.247	1.378	2.566	2.167	1.456	0.251	1.054	0	3.297	1.29064
APOOL	0.996	0	0	0.999	0	0	0	0.645	0	0.648	0.996	0.995	0	0	0	0	0.646	0.654	0.996	0	0	0	0	0	1.03	0.3442
APP	0.994	0	0	1.119	0	0.995	0	0	1.073	2.508	0.994	0	0	0	0	0	1.373	2.823	0.996	0.997	1	0.996	0.993	0	2.991	0.79408
APPBP2	1.104	0	0	1.003	0	0.999	0	0.023	0.39	0.126	1.104	1.032	1.441	0.023	0.021	1.045	1.159	0.329	0.654	0.258	0	0	0	0	1.76	0.49884
APPL1	0.899	0	0	1.002	0	0.888	0	0.898	0.727	1.044	0.899	0.891	0.897	0.889	0.891	0.889	0.994	0.19	1.005	0.013	0.008	0.008	0	0	3.116	0.64592
APPL2	1.289	0	0	1.271	0	1.301	0	0.745	0.344	2.364	1.289	1.471	1.515	0.227	0	0.227	0	0.354	0.59	0.561	0.51	0.509	0.51	0	3.399	0.73904
APRT	3.505	0	0.041	0.207	0	0.045	0.013	0.132	0.036	0.002	3.505	0.4	0.83	0.514	0.074	0	0.059	0.698	0.312	0.133	0.132	0.697	0.699	0	0.995	0.52116
APTX	1.736	0	0	1.484	0.999	1.212	0.999	1.273	1.142	1.469	1.736	1.722	1.527	1.516	1.539	1.52	1.494	1.458	1.615	1.49	0.001	0.999	0.264	0	1.807	1.16008
AQP1	2.291	0	0	0.16	0	0.067	0	0.814	0.119	2.147	2.291	1.472	2.497	0.519	1.307	1.669	0	1.661	2.234	1.544	1.022	1.018	1.017	0	2.453	1.05208
AQP10	3.385	0	0	0.419	0.001	0.037	0	0.815	0.938	0.997	3.385	3.595	2.357	1.833	2.249	1.8	0.041	1.259	0.943	0.233	0	0.004	0.002	0	2.973	1.09064
AQP11	0.889	0	0	1.709	0.421	1.356	0	1.358	0.443	0.736	0.889	0.229	1.788	0.193	0.546	0.325	0.417	0.731	0.716	0.587	0.546	0.418	0.546	0	1.818	0.66644
AQP12A	0.008	0	0	0.001	0	0.003	0	0.001	0.003	0	0.008	0.005	0.004	0.003	0	0	0.001	0.799	0.001	0.001	0	0.001	0.001	0	0.002	0.03368
AQP12B	0.015	0	0	0.001	0	0.006	0	0.001	0.005	0.001	0.015	0.009	0.008	0.006	0	0	0.001	0.432	0.001	0.001	0.001	0.001	0.001	0	0.004	0.02036
AQP2	1.676	0	0	1.162	0	1.621	0	1.421	0.388	1.204	1.676	1.384	1.665	0.268	0.105	0.975	0.006	0.657	1.495	1.514	0.429	0	0	0	2.585	0.80924
AQP3	2.185	0	0	3.674	0	1.247	0.007	2.205	1.348	1.188	2.185	1.145	2.187	1.129	1.431	0.991	0.343	1.205	3.716	2.026	1.469	0.5	0.52	0	4.032	1.38932
AQP4	0	0	0	0.008	0	0	0	0.001	0.548	0.075	0	0	0	0	0	0	0.001	0.129	0.861	0.053	0	0	0	0	0.008	0.06736
AQP5	1.82	0	0	1.272	0	1.297	0	1.392	0.18	0.755	1.82	1.354	1.825	0.137	0.222	0.467	0.012	0.325	1.595	1.606	0.922	0	0	0	3.122	0.80492
AQP6	2.335	0	0	0.7	0	0.992	0	0.754	0.084	0.778	2.335	1.407	2.317	0.092	0.476	0.251	0.026	0.195	1.214	1.217	0.505	0	0	0	2.764	0.73768
AQP7	0.683	0	0	1.518	0	0.462	0.248	1.19	1.073	0.854	0.683	0.062	0.697	0.06	0.067	0.309	0.8	1.147	1.954	1.133	0.83	0.807	1.603	0.006	3.143	0.77316
AQP8	2.348	0	0	0.062	0	0.117	0	0.004	0.8	0.092	2.348	2.6	2.6	0	0.016	1.019	0.058	0.435	0.197	0.072	0.013	0.011	0.011	0	0.709	0.54048
AQP9	1.08	0	0	0.056	0	0.001	0	0	0.004	0.301	1.08	0.078	0.887	0.318	0.067	0.318	0.011	0.371	0	0	0	0	0	0	0.722	0.21176
AQR	1.274	0	0	1.447	1.262	1.275	1.27	1.115	0.046	2.135	1.274	1.302	1.306	0.995	0.997	1.187	1.111	0.28	1.462	0	0	0	0	0	1.669	0.85628
AR	0	0	0	1.926	0	0	0	0.028	0	2.051	0	0	0	0	0	0	0.032	0.296	0.02	0.015	0	0	0	0	0.028	0.17584
ARAF	1.183	0	0	2.032	0	0.251	0.017	1.173	0	0.248	1.183	1.427	1.55	1.083	1.327	1.355	1.238	2.078	1.142	0.277	1.303	1.301	1.263	0.248	2.377	0.96224
ARAP1	2.611	0	0	1.334	0	1.15	0	0.058	0.867	1.599	2.611	1.942	3.026	0.189	0.81	1.342	0.07	1.617	2.706	2.298	0.985	0.014	0.08	0	3.655	1.15856
ARAP2	0	0	0	0	0.99	0.057	0	0.886	0.796	0	0	0	0	0	0	0	0	0.061	1.988	1.721	0	0	0	0	0.006	0.2602
ARAP3	2.714	0	0	2.717	0	2.695	0.017	0.352	0.844	1.494	2.714	1.605	2.669	0.829	0.794	2.541	0.015	1.848	1.339	1.235	1.178	1.179	1.18	0	3.857	1.35264
ARC	1.509	0	0	1.548	0.001	0.001	0	0.41	0.1	1.245	1.509	1.485	1.51	0.207	0.207	0.49	0.038	1.714	1.452	1.007	1.003	1.004	0.026	0.016	1.94	0.73688
ARCN1	1.979	0	0	0.727	0	1.706	0.003	0.677	0.089	2.165	1.979	1.754	1.75	1.023	0.725	1.173	0.724	1.19	0.246	0.125	0.12	0.12	0.12	0	3.305	0.868
AREG	2.153	0	0	2.72	0	1.025	0	1.219	1.489	1.372	2.153	1.901	1.986	1.482	0.913	1.573	0	2.163	1.038	1.948	0.986	1.008	0.986	0	1.231	1.17384
AREL1	1.434	0	0	1.208	0	2.166	0	1.037	0.238	1.365	1.434	1.243	1.327	0.275	0.276	1.094	0.004	0.736	1.304	1.175	0.003	0.002	0.005	0.033	1.452	0.71244
ARF1	1.464	0	0	0.289	0	0.421	0.433	0.226	0.598	1.312	1.464	1.464	0.48	0.039	0.412	0.449	1.419	1.283	1.443	0.724	0.01	0.013	1.134	0.003	2.367	0.69788
ARF3	0.252	0	0	2.016	0.001	1.502	0.037	0.573	0.292	0.023	0.252	0.027	0.132	0	0.008	0.009	0.979	0.592	1.086	0.002	0.002	0.002	0.002	0	2.809	0.42392
ARF4	1.049	0	0	1.042	0	1.06	1.076	1.008	0.261	2.968	1.049	1.042	1.028	0.058	1.031	0.935	0.058	2.171	2.003	1.036	0.063	1.053	1.995	0	1.411	0.93588
ARF5	1.135	0	0	0.832	0	0.834	0	0.004	0.825	0.869	1.135	1.796	0.865	0	0.826	0.825	0.012	1.584	0.842	0.001	0	0.004	0.004	0	2.076	0.57876
ARF6	2.095	0	0.118	1.977	0.274	0.802	0.242	1.731	0.525	1.164	2.095	1.034	3.204	0.637	0.633	0.661	2.022	1.42	1.955	0.835	0.489	0.509	0.491	0.124	2.427	1.09856
ARFGAP1	1.937	0	0	0.097	0	0.087	0	0.067	0.962	0.943	1.937	0.966	2.228	0.941	0.943	0.943	0.061	1.095	1.107	1.014	1.002	1.002	1.003	0.061	1.994	0.8156
ARFGAP2	1.866	0	0	1.695	0	1.915	0.202	1.673	0.474	0.122	1.866	0.295	0.609	0.198	0.009	0.166	1.007	0.13	0.852	0.795	0.069	0.069	0.088	0	2.604	0.66816
ARFGAP3	0.509	0	0	1.923	0	2.123	0.485	2.299	0.541	1.147	0.509	0.986	1.493	0.007	0.002	0.005	0.001	1.172	1.479	0.685	0.671	0.037	0.673	0	2.48	0.76908
ARFGEF1	1.161	0	0	1.976	0	1.126	0	0	0.655	0.268	1.161	0.407	0.366	0.21	0.208	0.208	0	1.049	0.004	0	0	0	0	0	1.595	0.41576
ARFGEF2	1.278	0	0	1.228	0	1.177	0	0.834	0.188	2.23	1.278	1.345	1.066	0.013	0.027	0.155	0.787	0.491	1.576	1.53	0.676	0.474	0.49	0	4.418	0.85044
ARFGEF3	1.095	0	0	1.033	0.008	0.014	0.005	0.038	0.162	0.049	1.095	0.068	0.023	0.041	0	0.041	1.005	0.024	0.035	1.025	1.029	1.029	1.029	0	1.11	0.39832
ARFIP1	0.998	0	0	0.997	0	0.999	0.014	0.994	0.062	0.849	0.998	0.005	0.993	0.005	0.005	0.005	0.001	0.439	0.793	0.001	0.001	0	0.004	0	1.794	0.39828
ARFIP2	1.152	0	0	1.682	0.002	1.015	0.001	0.219	0	1.239	1.152	1.096	1.094	0.04	1.009	1.008	1.003	0.401	1.275	0.28	0.033	0.036	0.033	0	2.962	0.66928
ARFRP1	1.59	0.053	0.084	1.879	0	1.069	0	0.188	0.275	0.973	1.59	1.585	1.622	0	0	0.564	1.857	0.749	1.997	0.737	0.737	0.97	0.737	0.734	2.251	0.88964
ARG1	0.031	0	0	0.022	0.022	0.022	0.035	0	0.496	0.006	0.031	0.031	0.025	0.012	0.012	0.04	0.042	0.871	0.031	0.031	0.003	0	0.003	0.022	0.155	0.07772
ARG2	1.728	0	0	1.322	0	1.303	1.418	1.625	1.83	1.862	1.728	1.354	1.728	1.328	1.322	2.265	1.016	1.644	1.866	1.293	1.007	0.019	1.029	0	2.75	1.25748
ARGFX	1.207	0	0	0.845	0	0.221	0.17	0.633	0.132	0.135	1.207	0.846	0.846	0.628	0.628	0.628	0.222	1.105	0.759	0.628	0	0	0.003	0	0.227	0.4428
ARGLU1	0	0	0	1.367	0	1.111	0.112	0	0.545	1.043	0	0	0.016	0	0	0	1.031	0.936	0.453	0.072	0.001	0.017	0.926	0	2.61	0.4096
ARHGAP1	1.466	0	0	1.775	0.982	1.089	0.988	1.367	0.592	1.406	1.466	1.003	1.369	0.992	0.994	0.991	0.871	0.405	1.691	1.395	0.378	0.38	1.364	0.002	1.906	0.99488
ARHGAP10	0.038	0	0	1.359	0.031	1.123	0	0.574	0.381	1.561	0.038	0.231	0.038	0.001	0.037	0.001	1.781	1.738	2.522	1.798	0.381	1.364	1.361	0.001	2.729	0.76352
ARHGAP11A	0.083	0	0	2.283	0	1.958	0.024	0.011	0.014	0	0.083	0	0	0	0	0	0	0.061	0.066	0.052	0.004	0.002	0.003	0	1.681	0.253
ARHGAP11A-SCG5	0.083	0	0	2.283	0	1.957	0.024	0.011	0.014	0	0.083	0	0	0	0	0	0	0.061	0.066	0.051	0.004	0.002	0.003	0	1.674	0.25264
ARHGAP11B	0.974	0	0	0.982	0	1.963	0	0	0	0	0.974	1.961	0.986	0	0	0	0.977	0.031	0	0	0	0	0	0	1.177	0.401
ARHGAP12	1.642	0	0	1.199	0.462	0.729	0	1.787	1.719	2.725	1.642	1.627	0.526	1.658	0.048	1.002	1.367	1.707	0.915	0.573	0.431	0.532	0.431	0.812	3.169	1.06812
ARHGAP15	0	0	0	0.011	0	0.001	0.08	0.504	0.38	1.327	0	0.08	0.316	0.08	0.004	0.317	0.291	0.735	1.387	0.684	0.023	0.023	0.094	0.408	2.101	0.35384
ARHGAP17	2.982	0	0	1.767	0.101	2.668	0	2.488	1.336	0.736	2.982	0.289	1.628	0.101	0.729	0.349	0.442	1.482	1.853	0.681	0.563	0.338	1.548	0.1	4.31	1.17892
ARHGAP18	2.895	0	0	1.533	0.274	1.237	0	1.288	1.655	2.286	2.895	1.449	2.024	1.161	1.141	1.643	1.625	1.994	1.535	0.279	0.672	0.875	0.674	0	3.738	1.31492
ARHGAP19	2.293	0	0	1.698	0.08	1.195	0.159	1.648	2.358	1.242	2.293	0.905	2.295	0.933	0.85	0.929	0.615	1.554	1.17	0.16	0.214	0.214	0.214	0.16	1.708	0.99548
ARHGAP20	0.001	0	0	0	0	0	0	0.187	0.045	0.017	0.001	0	0.001	0	0	0.001	0	0.146	0.043	0	0	0	0	0	1.329	0.07084
ARHGAP21	1.961	0	0	0.709	0	0.452	0.715	1.152	0.636	0.764	1.961	1.707	1.012	0.025	0.025	0.633	0.496	0.806	1.373	1.094	0.496	0.003	0.003	0.798	2.499	0.7728
ARHGAP22	1.853	0	0	1.952	0	1.033	0	0	0.003	2.458	1.853	1.849	1.378	0.535	0.533	1.376	1.815	1.865	1.622	1.034	1.033	1.034	1.031	0.845	2.957	1.12236
ARHGAP23	1.023	0	0	1.525	0	0.753	1.519	1.608	1.519	1.814	1.023	0.934	2.677	0	1.609	0.737	1.306	2.128	2.946	2.868	0.969	2.048	2.161	0.002	5.034	1.44812
ARHGAP24	0.81	0	0	2.084	0.087	0	0.897	0.69	0.071	3.732	0.81	0.159	0.753	0.073	0.032	0.192	1.309	1.81	2.745	1.589	0.992	0.99	0.151	0.351	3.985	0.97248
ARHGAP25	1.707	0	0	0.328	0	0.453	0	0.973	0.919	1.695	1.707	1.254	1.457	1.186	0.053	1.404	0	1.415	2.478	1.296	1.047	0.471	1.849	0	3.004	0.98784
ARHGAP26	1.066	0	0	0.376	0.029	1.123	0	0.098	0.788	1.006	1.066	1.028	1.105	0.029	0	0.072	1.073	0.846	0.449	1.42	0.266	0.268	0.266	0.05	1.773	0.56788
ARHGAP27	2.27	0	0	1.077	0.002	1.9	0.069	0.223	0.227	0.652	2.27	0.567	1.445	0.042	0.014	0.505	0.255	0.449	0.57	0.568	0.57	0.57	0.171	0.071	0.776	0.61052
ARHGAP28	0.872	0	0	0	0	1	0.203	1.223	0.996	1.189	0.872	1.425	1.778	0.87	0.87	0.872	0	0.728	0.284	0	0	0	0	0	3.829	0.68044
ARHGAP29	0	0	0	1.52	0.227	1.483	0.521	1.297	2.194	3.603	0	0.015	0.015	0	0	0	0.907	2.096	2.984	3.102	1.302	2.577	1.785	0.03	4.956	1.22456
ARHGAP30	2.006	0	0	0.649	0	0.596	0.013	0.735	1.254	0.476	2.006	1.212	1.997	0.788	0.429	0.924	0.052	0.909	0.644	0.451	0.062	0.061	0.451	0	1.589	0.69216
ARHGAP31	0.477	0	0	0.191	0	0.24	0.021	0	0.037	2.174	0.477	0.434	0.451	0.298	0.026	0.301	0.754	0.92	1.279	0.491	0.468	0.434	0.135	0.136	2.852	0.50384
ARHGAP32	0.003	0	0.003	0.879	0.273	1.064	0.009	1.761	0.833	1.07	0.003	0.028	0.003	0	0	0	0.273	0.879	1.226	0.85	0.878	0.879	0.879	0.273	1.121	0.52748
ARHGAP33	2.385	0	0	0.164	0	0.379	0	0.585	1.013	1.092	2.385	0.615	1.394	0.418	0.287	0.772	0.444	1.098	1.104	0	0	0	0	0	1.868	0.64012
ARHGAP35	2.534	0	0	1.434	1.376	2.798	0.001	1.808	1.861	2.004	2.534	1.617	2.563	0.892	0.889	0.943	2.145	1.135	3.356	1.594	0.594	0.463	0.774	0	4.791	1.52424
ARHGAP36	0.001	0	0	0	0	0	0	0	0.103	0.008	0.001	0.004	0.001	0.001	0	0.004	0	0	0	0	0	0	0	0	0.008	0.00524
ARHGAP39	1.686	0	0	1.071	0.008	1.879	0.014	0.123	0.021	0.123	1.686	1.67	1.076	0.668	0.035	0.671	0.992	0.401	0.43	0.411	0.123	0.123	0.123	0.01	1.101	0.5778
ARHGAP4	1.469	0	0	1.713	0	1.808	0.042	0.192	0.046	0.272	1.469	0.414	0.492	0.196	0.191	0.382	0.272	0.042	0.313	0.284	0.047	0.09	0.047	0.042	2.537	0.4944
ARHGAP40	0.177	0	0	0.951	0	0.055	0	0.798	1.132	0.805	0.177	0.132	0.074	0	0	0.084	0	0.013	2.013	1.134	0	0.8	0	0	1.87	0.4086
ARHGAP42	1.605	0	0	0.729	0.5	1.652	0.494	1.611	0.99	1.604	1.605	0.675	1.591	0.678	0.053	0.677	0.713	1.783	1.813	1.511	1.49	0.798	1.396	0.001	1.146	1.0046
ARHGAP44	0.231	0	0	1.189	0	0	0.056	0	0.003	0.195	0.231	0.193	0	0	0	0	0	0.429	0.193	0	0	0	0	0	0	0.1088
ARHGAP45	2.599	0	0.001	1.483	0	0.562	0.054	2.081	1.13	0.436	2.599	1.721	2.396	1.128	1.077	1.33	0.435	0.398	1.183	1.139	1.073	1.11	0.167	0.17	2.381	1.06612
ARHGAP5	0.028	0	0	0.563	0	0.981	0.488	0.522	1.609	0.031	0.028	0.014	0.028	0.014	0.018	0.014	0.512	0.594	1.624	0.602	0.628	0.53	0.539	0	1.887	0.45016
ARHGAP6	2.009	0	0	0.002	0	0	0	0.008	0.016	0.921	2.009	2.068	1.908	1.263	1.263	1.822	0.768	1.342	0.001	0	0	0	0	0.177	1.478	0.6822
ARHGAP8	0.287	0	0	0.018	0.005	0.071	0.265	0.013	0.013	0.088	0.287	0.027	0.047	0.027	0.027	0.031	0	0.011	0.009	0	0	0	0	0	0.01	0.04944
ARHGAP9	2.05	0	0	1.391	0	1.16	0.127	1.099	0.461	1.209	2.05	2.451	1.847	1.518	1.113	1.458	1.093	0.31	1.907	1.36	0.11	0.111	0.111	1.051	2.394	1.05524
ARHGDIA	2.098	0	0	0.995	0	0.814	0.021	0.924	1.171	0.535	2.098	1.915	1.92	0.611	0.578	0.639	1.753	1.413	1.132	1.934	1.052	1.05	1.93	0.01	2.154	1.06988
ARHGDIB	0.975	0	0	0.911	0	0.988	0	1.5	1.624	2.899	0.975	0	0.975	0.024	0.024	0.024	1.097	2.544	2.222	2.405	0	0.001	0	0	4.078	0.93064
ARHGDIG	0.175	0	0.039	0.112	0.027	0.977	0	0.092	0	0.04	0.175	0.319	0.321	0.047	0.047	0.195	0.029	0.044	0.04	0.039	0.039	0.039	0.04	0	1.92	0.19024
ARHGEF1	1.919	0	0	1.653	0	1.959	0	0	0.784	1.176	1.919	1.712	1.391	0	0.038	1.006	0.995	0.084	1.804	0.787	0.006	0	0	0	1.359	0.74368
ARHGEF10	1.04	0	0	2.649	0	0.991	0.963	0.852	0.519	1.511	1.04	0.788	1.02	0.02	0.014	0.018	1.019	1.109	1.754	1.67	0.018	1.013	1.746	0	4.081	0.9534
ARHGEF10L	1.01	0	0	0.883	0	1.007	0.266	0.664	1.001	1.086	1.01	1.004	0.902	0.512	0.512	0.532	0.367	1.623	1.383	1.314	1.191	0.664	0.658	0	0.849	0.73752
ARHGEF11	1.168	0	0	1.194	0	0.129	0	0.071	0.001	0.616	1.168	1.043	0.858	0.089	0.748	0.753	0	0.656	0.28	0.281	0.225	0.22	0.22	0	1.833	0.46212
ARHGEF12	1.635	0	0	1.48	0	0.78	0	2.102	1.8	1.821	1.635	0.129	0.497	0.378	0.846	1.505	2.136	1.914	1.023	1.874	0.377	0.746	0.75	0.747	4.583	1.15032
ARHGEF15	0.878	0	0	0.637	0.001	0.632	0.007	0.739	0.099	0.23	0.878	0.371	0.064	0.043	0.002	0.043	0.026	0.187	0.015	0.019	0.013	0.013	0	0.014	2.755	0.30664
ARHGEF16	1.026	0	0	1.261	0	0.09	0	0.432	0.001	0.077	1.026	0.127	1.455	0	0	0	0.115	0.434	0.464	0.432	0.426	0.077	0.431	0.077	1.03	0.35924
ARHGEF17	1.912	0	0	0.587	0	1.004	0.332	1.534	1.141	1.899	1.912	1.591	1.622	0.001	0.55	1.044	0.365	0.85	2.143	0.982	0.629	0.754	0.428	0	4.024	1.01216
ARHGEF18	1.053	0	0	1.824	0.462	1.222	0.969	1.914	1.558	0.8	1.053	2.058	1.444	0.473	0.801	1.029	0.653	1.84	2.775	2.025	0.974	0.969	1.794	0.652	1.264	1.18424
ARHGEF19	2.754	0	0	1.55	0.067	2.038	0.151	1.421	0.368	0.515	2.754	0.608	1.449	0.216	0.396	1.258	1.158	1.131	1.423	1.043	0.291	0.276	0.238	0.01	3.338	0.97812
ARHGEF2	3.476	0	0	1.671	0	1.795	0.011	2.328	1.011	2.297	3.476	1.384	3.442	1.012	1.035	2.346	1.007	2.703	3.471	1.849	0.742	1.769	1.762	0.995	3.521	1.72412
ARHGEF25	0.95	0	0	0.29	0	0.608	0.015	0.113	0.414	0.015	0.95	0.218	1.152	0.04	0.041	0.087	1.235	0.65	0.116	0.002	0.002	0.002	0.002	0.002	0.063	0.27868
ARHGEF26	0	0	0	0	0	1.436	0	0	0.541	0	0	0	0	0	0	0	0	0.149	0.147	0.332	0.147	0.146	0.146	0	0	0.12176
ARHGEF28	0.618	0	0	1.773	0	1.098	0.266	0.823	1.597	1.264	0.618	0.015	0.614	0	0.265	0.002	0.851	1.699	1.889	1.116	0.447	0.45	0.447	0.445	2.386	0.74732
ARHGEF3	1.061	0	0	1.09	0	1.282	0.305	1.13	0.743	2.114	1.061	0.568	1.064	0.543	0.754	0.85	1.256	1.513	1.54	1.523	1.062	1.03	1.52	0.16	2.973	1.00568
ARHGEF33	1.245	0	0	0.412	0	0.402	0	0.021	0.287	0.249	1.245	0.001	0.014	0.015	0	0.057	0.001	0.418	0.307	0.685	0.377	0.398	0	0	0.587	0.26884
ARHGEF35	0.009	0	0	0.009	0.012	0	0	0	0	0	0.009	0.009	0.024	0	0	0.009	0	0.352	0	0	0	0	0	0	0.2	0.02532
ARHGEF37	1.587	0	0	1.501	0.005	0.661	0	1.452	0.011	1.408	1.587	0.705	1.509	1.5	1.514	0.904	1.646	1.047	1.609	1.53	0.601	1.528	0.602	0.503	3.205	1.0646
ARHGEF38	0.006	0	0	0.005	0.983	1.192	0.829	0	1.04	0.512	0.006	0.51	0.511	0.005	0.005	0.005	1.239	1.056	0.778	0.51	0.767	0.771	0.769	1.005	0.725	0.52916
ARHGEF39	2.015	0	0	2.063	0	1.902	0	1.222	0.615	0.835	2.015	1.79	2.084	0.013	0.641	0.837	1.604	0.674	0.89	0.618	0.794	0.194	0.194	0.194	3.269	0.97852
ARHGEF4	0.211	0	0	0.64	0	0.067	0.008	1.298	0.513	0.427	0.211	0.557	0.723	0.008	0.012	0.008	0	0.789	2.188	1.517	0.928	1.075	1.66	0	0.496	0.53344
ARHGEF40	0.67	0	0.3	1.075	0	0.17	0.152	1.258	0.009	0.561	0.67	0.317	0.729	0.099	0.284	0.148	0.155	0.945	0.562	0.141	0.141	0.141	0.141	0	2.124	0.43168
ARHGEF5	0.197	0	0	0.13	0	0.264	0	0.003	0	0	0.197	0.079	0.08	0.079	0	0	0	1.193	0.864	0	0	0	0.864	0	0	0.158
ARHGEF6	3.079	0	0	0.999	0	0.001	0	0	0	0	3.079	0.943	2.048	0.938	0.011	0.942	0.001	0.053	0.055	0	0.009	0	0	0	0.237	0.4958
ARHGEF7	0.999	0	0	0.998	0	0.999	0.522	0.92	0.717	3.092	0.999	0.009	1.001	0.009	0.009	0.009	0	1.491	1.785	1.157	0.003	0	0	0	2.426	0.6858
ARHGEF9	0	0	0	0.999	0	0.996	0	0	0.542	1.099	0	0	0	0	0	0	0	0.001	1.502	1.504	0.001	0.001	0.001	0	2.955	0.38404
ARID1A	3.394	0	0	2.586	0	0.302	0.002	2.347	1.771	2.82	3.394	2.552	2.399	3.984	2.139	3.467	0.858	1.397	1.095	0.956	0.291	0.321	1.142	0	2.723	1.5976
ARID1B	1.526	0	0	1.029	0.007	0.361	0.049	0.35	0.351	2.535	1.526	0.228	0.218	0.194	0.175	0.305	0.336	1.7	1.48	0.986	0.989	0.506	0.505	0.021	2.753	0.7252
ARID2	1.923	0	0	1.826	0	0.867	0	0.04	0.803	0.049	1.923	0.968	0.879	0.103	0	0	0.867	1.235	0.898	0.899	0	0.03	0.022	0	2.12	0.61808
ARID3A	2.743	0	0	0.98	0	1.473	0.115	0.885	0.239	0.031	2.743	1.386	2.868	1.968	1.712	1.113	2.024	0.25	1.858	1.738	0.811	0.828	0.81	0.028	3.645	1.20992
ARID3B	3.438	0	0.004	1.725	0.7	1.731	0	1.414	0.856	3.484	3.438	1.786	2.06	1.715	1.74	0.789	1.695	1.814	3.17	2.741	1.791	1.789	1.792	0.704	3.503	1.75516
ARID3C	1.591	0	0	1.789	0	1.058	0.225	1.337	0.835	0.672	1.591	1.473	1.289	0.594	0.983	0.985	1.628	0.877	0.82	0.552	0.72	0.721	0.722	0	3.031	0.93972
ARID4A	2.331	0	0	0.059	0.75	1.01	0.976	0.503	1.287	1.306	2.331	1.306	1.305	1.305	1.323	1.304	0.019	1.511	1.925	0.006	0.001	0	0	0	2.426	0.91936
ARID4B	1.043	0	0	0.265	0	1.026	0.066	0.23	0.12	0.476	1.043	0.171	0.159	0.067	0.067	1.257	1.068	0.231	0.067	0.113	0	0.066	0	0	1.53	0.3626
ARID5A	1.203	0	0	0.872	0	0.975	0.001	1.249	0.438	2.069	1.203	1.551	1.736	0.977	0.913	1.031	1.093	1.161	1.347	0.975	0.976	0.307	0.281	0	2.388	0.90984
ARID5B	1.493	0	0	2.017	0	0.542	0.549	2.296	1.051	1.932	1.493	1.231	2.226	0.355	0.365	0.365	2.503	2.652	2.721	2.029	0.107	0.992	0.013	2.285	3.077	1.29176
ARIH1	1.96	0	0	0.987	0.001	0.987	0.957	0.967	0.962	0.97	1.96	1.959	1.96	0.962	0.966	0.963	0.965	1.312	1.674	1.283	0.994	0	0.994	0	2.711	1.05976
ARIH2	1.016	0	0	1.267	0	1.258	1.008	0.946	1	1.516	1.016	1.588	2.648	0.634	1.005	2.12	1.271	1.031	1.02	1.01	0.214	0.208	0.214	0	1.796	0.95144
ARL1	1.009	0	0	1.023	0	1.018	0	1.018	1.092	0.991	1.009	1.611	1.021	1.612	0.99	0.992	0.986	0.091	1.017	1.026	0.993	0.987	0.992	0	0.985	0.81852
ARL10	1.952	0	0	1.209	0	1.06	0.029	0.654	0.853	0.037	1.952	1.63	1.761	0.056	0.206	0.356	0.23	0.661	0.323	0.082	0.006	0.038	0.035	0	1.066	0.56784
ARL11	1.469	0	0	0.064	0.837	0.278	0	0.405	0.021	2.53	1.469	0.895	1.711	0.002	0	1.283	0	0.413	1.377	1.343	0	0	0	0	4.989	0.76344
ARL13A	0.184	0	0	0.636	0	0.003	0	2.02	0.178	1.623	0.184	0.181	0.184	0.181	0.178	0.179	0	1.393	0.799	0.798	0.633	0.634	0.634	0	1.513	0.4854
ARL13B	2.82	0	0	1.65	0.003	1.702	0	0	0.003	0	2.82	0.657	2.149	0.189	0	0.657	1	0.062	0.506	0.482	0	0	0	0	1.001	0.62804
ARL14	0.519	0	0	1.516	0	2.647	0	2.573	0.286	1.83	0.519	0	0.001	0	0	0.515	0	1.891	1.991	1.515	1.514	1.512	1.516	0	2.62	0.9186
ARL14EP	0.994	0	0	0.997	0	0.995	0	0.993	0.043	0.001	0.994	0.998	0.999	0	0	0	1	0.055	1.004	1	0	0	0	0	0.994	0.44268
ARL14EPL	0.271	0	0	0.366	0	0	0	0.271	0.379	0.385	0.271	0.366	0.363	0.271	0.271	0.271	0.095	1.237	0.472	0.278	0.27	0.278	0.277	0	1.033	0.297
ARL15	3.152	0	0	1.294	0	0.995	0.078	0.295	0.018	0.007	3.152	0.362	1.407	0.487	0.353	0.399	0.323	0.404	0.402	0.29	0	0.258	0.257	0.004	0.129	0.56264
ARL16	2.483	0	0	1.953	0.069	1.019	0.04	0.961	0.002	1.262	2.483	2.375	2.563	0.328	0.04	0.26	0.04	2.014	2.505	2.077	0.966	1.168	1.113	0.001	4.021	1.18972
ARL17A	0	0	0	0	0	0	0	0	0	0	0	0	0	0	0	0	0	0.306	0	0	0	0	0	0	0	0.01224
ARL17B	0.005	0	0	0.011	0	0.016	0	0.01	0.01	0.011	0.005	0.009	0.011	0.009	0.003	0.003	0	1.032	0.015	0.009	0.008	0.008	0.008	0	0.018	0.04804
ARL2	4.768	0	0.003	2.18	0	3.119	0.007	1.101	0.388	1.127	4.768	2.449	2.966	0.008	0.311	0.444	2.362	1.226	1.484	0.664	0.615	0.612	0.612	0.002	4.138	1.41416
ARL2BP	2.161	0	0	1.078	0	1.053	0.347	0.486	0.092	0.407	2.161	1.753	2.202	0	0.544	0.741	0.052	0.951	1.252	1.012	0.377	0.268	0.482	0	2.431	0.794
ARL3	1.184	0	0	1.496	0	1.103	0.134	0.05	0.886	0.23	1.184	0.96	1.194	0.835	0.044	0.838	0.012	0.942	1.392	0.061	0.057	0.849	0.057	0	3.982	0.6996
ARL4A	3.072	0	0	1.618	1.133	1.489	0.162	1.267	0.23	0.821	3.072	1.713	1.466	0.212	0.347	0.361	0.23	0.613	1.871	1.611	0.496	0.471	0.604	0	2.38	1.00956
ARL4C	0.322	0	0	0.819	0.003	1.062	0.833	0.679	0.926	0.893	0.322	0.322	1.155	0.322	0.321	0.322	0.681	2.135	1.019	0.868	0.876	0.857	0.753	0.006	1.094	0.6636
ARL4D	1.652	0.073	0.076	1.617	0.003	1.683	0.718	1.108	0.623	0.196	1.652	2.838	1.656	0.159	0.721	1.001	0.464	1.333	1.424	1.299	0.434	0.435	0.918	0.073	2.509	0.9866
ARL5A	1.923	0	0	0.999	0	1.055	0	0.025	0.213	1.08	1.923	1.278	0.415	0.894	0.232	0.915	0	0.165	0.054	0.03	0	0	0.03	0	2.803	0.56136
ARL5B	1.803	0	0	1.757	0	1.681	0	1.061	0.267	0.65	1.803	1.618	1.612	0.618	0.621	0.625	1.633	0.297	1.574	0.856	0.661	0.034	0.087	0	1.648	0.83624
ARL5C	2.062	0	0	1.874	0.156	1.272	0.058	1.589	0.003	0.945	2.062	2.596	1.248	0.615	0.015	1.162	1.16	1.174	0.791	0.634	0.3	0.711	0.294	0	2.106	0.91308
ARL6	0	0	0	1.057	0	1.017	0	0	0	0.393	0	0	0	0	0	0	1	0.322	0.077	1.034	0	0	0.001	0	1.401	0.25208
ARL6IP1	1.525	0	0	1.449	0.982	1.454	0	0	0	0.826	1.525	1.458	1.45	0	0	0.468	0.993	1.637	0	0.994	0	0	0	0	3.579	0.7336
ARL6IP4	1.961	0	0	1.527	0	1.409	0.694	0.973	0.269	1.255	1.961	1.127	0.978	0.153	0.726	0.995	0.91	0.351	1.142	0.283	0.135	0.127	0.826	0.115	3.554	0.85884
ARL6IP5	1.219	0	0	1.749	0.103	1.466	0	1.663	0.108	3.031	1.219	0.946	1.131	0.635	0.926	0.931	1.012	1.118	1.587	0.82	0.001	0.822	0.824	0	3.844	1.0062
ARL6IP6	0.926	0	0	0.984	0	0.954	0	0.218	0.108	0.299	0.926	0.985	0.003	0	0	0.218	0	1.378	0.323	1.17	0.981	0.978	0.979	0	3.172	0.58408
ARL8A	1.133	0	0.111	0.683	0.001	0.219	0.495	0.852	0.302	0.027	1.133	0.878	1.17	0.383	0.093	0.643	0.002	0.289	0.116	0.109	0.195	0.035	0.216	0	1.595	0.4272
ARL8B	2.473	0	0	1.017	0	1.982	0.001	0.129	0.341	1.323	2.473	1.387	2.437	1.394	2.028	0.406	1.05	0.105	1.064	1.005	0.009	0.009	1	0	1.779	0.93648
ARL9	0.156	0	0	0.216	0	1.073	0.07	0	0.212	0.262	0.156	0.138	0.148	0.069	0.069	0.662	0.075	0.837	0.132	0.133	0	0	0	0	1.331	0.22956
ARMC1	1.658	0	0	2.303	0	1.485	0	1.9	0.003	0.994	1.658	1.163	1.162	1.168	1.09	1.164	0.985	0.915	0.835	0.003	0.003	0.003	0.003	0	3.209	0.86816
ARMC10	2.137	0	0	1.005	0.011	1.001	0.984	0.082	0.019	0.029	2.137	0.17	0.136	0.092	0.053	0.097	0.007	0.565	0.176	0.169	0.08	0.086	0.08	0.003	1.118	0.40948
ARMC12	1.791	0	0	1.606	0	0.944	0	1.656	1.169	1.643	1.791	1.852	2.008	1.609	1.608	1.784	0	1.51	0.687	0.079	0.072	0.751	0.677	0	3.535	1.07088
ARMC2	1.487	0	0	1.41	0.41	1.422	0	0.012	0.543	0.7	1.487	0.026	0.419	0.011	0.011	1.008	0.349	0.75	0.012	0.012	0.012	0.011	0.012	0.072	1.241	0.45668
ARMC3	0.692	0	0	1.016	0	0.001	0	0.028	0.364	0.772	0.692	0.894	0.037	0.037	0.037	0.656	0.626	0.371	0.027	0.002	0.002	0.027	0.002	0	0.759	0.28168
ARMC4	0.002	0	0	0	0	0	0	0.06	1.686	1.166	0.002	0.002	0.002	0	0	0	0.023	1.239	0.112	0.106	0.009	0.024	0.1	0	0.57	0.20412
ARMC5	3.346	0	0	0.782	0	1.51	0	1.631	1.711	0.995	3.346	1.476	1.436	0.754	1.661	0.731	1.052	0.963	0.768	0.024	0	0	0	0	3.979	1.0466
ARMC6	1.428	0	0	0.137	0	1.077	0	0.146	0.158	0.196	1.428	2.328	2.367	1.302	1.146	2.095	0.016	0.147	0.152	0.014	0.014	0.014	0.014	0.012	2.301	0.65968
ARMC7	3.101	0	0	0.943	0.366	0.813	0.007	1.847	0.334	1.222	3.101	2.081	2.518	0.507	0.452	0.91	0.125	0.737	1.142	1.139	0.871	1.118	1.126	0	3.42	1.1152
ARMC8	0.509	0	0	1.423	0	1.929	0	1.067	0.001	0.11	0.509	1.052	0.509	0.419	0	0.42	0.994	0.09	0.996	0.963	0	0.952	0	0	2.596	0.58156
ARMC9	1.317	0	0	1.14	0.001	1.251	0	0.265	0.595	1.212	1.317	0.865	1.839	0.852	0.865	0.853	0.93	1.79	2.989	1.261	0.08	0.08	1.331	0.003	3.389	0.969
ARMCX1	0.024	0	0	0.016	0	0	0	0	0	1.271	0.024	0.015	0.066	0.008	0	0.009	0.016	0	1.004	1.014	0.006	0	0	0	1.278	0.19004
ARMCX2	0.214	0	0	0.147	0	0	0	0	0	0.392	0.214	0.153	0.227	0.067	0	0.067	0.147	0.003	0.088	0.148	0.087	0	0	0	0.54	0.09976
ARMCX3	2.476	0	0	1.696	0	0	0	0	0	1.033	2.476	1.773	2.632	0.775	0	0.777	1.703	0	1.005	1.707	0.994	0	0	0	1.559	0.82424
ARMCX4	0.013	0	0	0.015	0	0.004	0	0.004	0.004	0.583	0.013	0.004	0.006	0.004	0.004	0.011	0.005	0.024	0.055	0.013	0	0	0	0	0.905	0.06668
ARMCX5	1.011	0	0	1.014	0	0	0.015	0	0.022	0.008	1.011	0	0.015	0	0	0	0	0	0.015	0	0	0	0	0	0.008	0.12476
ARMCX5-GPRASP2	1.011	0	0	1.014	0	0.02	0.046	0	0.111	0.097	1.011	0.02	0.627	0.02	0.02	0.02	0	0.046	0.052	0.02	0	0	0	0	0.102	0.16948
ARMCX6	2.601	0	0	1.697	0	0	0	0	0	0.729	2.601	1.607	2.821	0.904	0	0.902	1.697	0	0.708	1.709	0.696	0	0	0	1.1	0.79088
ARMH1	2.73	0	0	0.515	0.029	1.111	0.021	0.906	0.612	0.997	2.73	0.544	1.002	0.119	0.082	1.055	0.024	0.125	1.062	1.007	1.008	0.977	0.978	0.02	2.344	0.79992
ARMH2	0.243	0	0	0.416	0	1.026	0.009	0.352	1.237	0.026	0.243	0.028	0.046	0.062	0.005	0.176	0.014	0.03	0.955	0.231	0.026	0.026	0.026	0	0.535	0.22848
ARMH3	2.417	0	0	1.908	0.001	2.068	0.688	1.041	0.921	0.963	2.417	2.209	1.195	1.437	0.873	0.879	1.047	0.059	1.055	0.935	0.008	0.008	0.693	0	2.55	1.01488
ARMH4	0.673	0	0	0.32	0.266	1.182	0	0.278	0.313	0.313	0.673	0.359	0.312	0.267	0.34	0.275	0.047	0.776	1.072	0.655	0	0.274	0.008	0.008	1.659	0.4028
ARMS2	0	0	0	0.82	0	0.016	0	0.369	0.427	1.396	0	0	0.004	0	0	0	0.461	0.856	0.89	0.846	0.844	0.843	0.845	0.364	1.943	0.43696
ARMT1	1.018	0	0	1.662	0	1.367	0.025	0.995	1.028	2.186	1.018	0.997	1.196	1.189	1.19	0.199	1.012	0.728	1.752	1.727	0.665	0	0.664	0.994	3.792	1.01616
ARNT	1.367	0.001	0.001	1.336	0	1.023	0	2.021	1.01	1.052	1.367	1.034	1.385	0.99	0.99	1.063	1.768	2.509	1.394	1.301	0.001	0.27	0.31	0.701	1.625	0.98076
ARNT2	0.03	0	0	0.105	0	0.352	0	0.11	0.024	0.003	0.03	0.11	0.082	0	0	0	0.002	0.116	0.674	0.388	0.128	0.13	0.129	0	0.392	0.1122
ARNTL	0.551	0	0	1.843	0	2.04	0	0.864	0.67	1.562	0.551	0.775	0.627	0.369	0.009	0.009	0.4	1.865	2.165	0.884	0.552	0.548	0.55	0	2.821	0.7862
ARNTL2	0.918	0	0	0.38	0	0.15	0	1.779	0.568	2.072	0.918	0.916	0.944	0.913	0.941	0.914	0.913	1.967	1.812	1.38	1.38	0.913	1.781	0	2.298	0.95428
ARPC1A	2.294	0	0	1.496	0.716	1.033	0.003	0.774	0.131	0.786	2.294	2.234	1.218	0.824	0.747	1.233	0.064	1.428	0.758	0.765	0.047	0.05	0.054	0	3.022	0.87884
ARPC1B	1.863	0	0	1.157	0.051	0.16	0.112	1.137	1.88	1.038	1.863	0.66	1.338	0.61	0.167	0.615	0.995	0.728	0.288	0.158	0.002	0.114	0.114	0	3.816	0.75464
ARPC2	1.837	0	0	1.029	0	0.399	0.003	0.008	0.013	1.111	1.837	0.026	0.161	0.021	0.018	0.041	1.03	0.131	0.48	0	0	0	0	0	2.259	0.41616
ARPC3	1.706	0	0	1.902	0.028	1.337	0.001	0.057	0.001	0.703	1.706	1.694	1.742	0.437	0.288	0.679	0.286	0.288	0.366	0.291	0.003	0.295	0.012	0	1.832	0.62616
ARPC4	1.496	0	0	1.394	1.015	1.099	0	0.008	0.008	0.155	1.496	2.438	0.539	0.018	0.018	0.997	0.029	1.397	0.082	0.012	0.995	0.991	0.989	0	2.829	0.7202
ARPC4-TTLL3	1.492	0	0	1.389	1.007	1.072	0	0.008	0.008	0.155	1.492	2.438	0.538	0.018	0.018	0.981	0.029	1.397	0.082	0.012	0.981	0.987	0.988	0	2.829	0.71684
ARPC5	1.979	0	0	1.7	0	1.029	0	1.471	1.117	1.508	1.979	0.821	1.974	0.862	0.113	0.365	0.127	1.353	1.285	1.11	0.264	0	0.264	0	2.465	0.87144
ARPC5L	2.42	0	0	1.729	0	1.783	0.899	0.267	1.018	1.133	2.42	0.974	1.311	0.036	0.052	0.216	1.172	1.851	0.416	0.27	1.363	1.262	1.26	0.167	3.296	1.0126
ARPIN	0.766	0	0	0.413	0.272	0.287	0.275	0.988	0.748	1.018	0.766	0.308	0.382	0.003	0.279	0.299	0.306	1.42	0.311	0.309	0.031	0.012	0.03	0.275	0.331	0.39316
ARPIN-AP3S2	0.753	0	0	0.406	0.267	0.282	0.27	0.988	0.748	1.018	0.753	0.303	0.376	0.003	0.274	0.294	0.301	1.42	0.305	0.304	0.031	0.012	0.029	0.27	0.325	0.38928
ARPP19	2.297	0	0	1.275	0	1.969	0	0.008	0.006	0.503	2.297	1.782	2.271	0.803	0.802	1.289	0.014	1.273	0.5	0.007	0	0	0	0	1.655	0.75004
ARPP21	0	0	0	0.828	0	0	0	0.193	0.884	0.153	0	0	0	0	0	0	0	1.108	1.974	1.494	0	0	0	0	2.919	0.38212
ARR3	0.592	0	0	0.274	0	0.31	0	0.37	0.77	0.003	0.592	0.241	0.238	0	0	0	0	0.405	0.373	0.003	0.001	0.001	0.37	0	0.245	0.19152
ARRB1	1.355	0	0.029	1.025	0.239	1.251	0.025	0.769	0.979	4.128	1.355	1.315	1.198	0.953	0.655	1.225	0.374	1.023	1.351	0.388	0.102	0.382	0.376	0	4.362	0.99436
ARRB2	3.332	0	0	2.46	0.004	2.799	0.316	1.709	0.888	1.223	3.332	1.214	2.618	0.986	0.673	0.893	1.641	0.827	2.411	1.345	0.715	0.821	2.313	0	2.94	1.4184
ARRDC1	2.01	0	0	0.174	0.939	1.696	0	2.387	0.004	0.227	2.01	1.698	2.105	0.601	0.601	0.601	0	1.001	0.953	0.954	0	0.954	0.939	0	3.76	0.94456
ARRDC2	3.156	0	0	1.478	0	3.044	0.022	0.701	1.881	1.959	3.156	3.071	3.54	1.38	1.379	1.703	1.063	0.489	2.943	2.11	1.592	1.601	2.209	0.009	3.493	1.67916
ARRDC3	1.054	0	0	1.045	1.002	0.001	0.997	0.123	0.06	0.076	1.054	1.004	0.058	0.925	0.049	0.049	0.014	0.15	0.076	0.062	0.059	0.062	0.06	0.02	2.885	0.4354
ARRDC4	1.117	0	0	0.985	0	1.402	0	0	0.092	1.113	1.117	1.09	1.528	0.103	1.088	1.087	0.001	1.178	0.986	0.994	0	0	0	0	1.586	0.61868
ARRDC5	2.139	0	0	1.868	0	1.063	0	2.162	0.297	1.843	2.139	1.515	1.516	1.473	1.473	1.477	1.819	1.867	2.619	1.581	0.838	0.881	1.578	0.111	2.371	1.3052
ARSA	0.089	0	0	1.151	0	1.206	0.146	0.005	1.401	1.373	0.089	0.014	0.465	0.002	0.002	0.003	0	1.106	0.143	0.138	0.141	0.141	0.141	0	2.847	0.42412
ARSB	1.049	0	0	1.935	0	0.019	0	0.002	1.612	0.518	1.049	1.023	0.259	0	0	0	0.044	1.519	1.016	1.008	0.005	0.005	0	0.023	2.333	0.53676
ARSD	0.765	0	0	0.176	0	1.075	0	0	1.045	1.028	0.765	0.785	0.768	0.764	0.15	0.764	0.004	1.548	0	0	0	0	0.004	0	1.084	0.429
ARSF	0	0	0	0.01	0	0.006	0	0	0	0.006	0	0	0	0	0	0	0.007	0.761	0.149	0	0.027	0.001	0.027	0.001	0.006	0.04004
ARSG	0.868	0	0	0.494	0.992	2.012	0.004	2.235	1.588	1.563	0.868	0.871	1.868	0	0.816	0.815	0.476	0.543	1.432	1.418	1.175	0.227	1.02	0	2.595	0.9552
ARSH	0.004	0	0	0.108	0	0.058	0	0	0.005	0.058	0.004	0.004	0.004	0.004	0.001	0.004	0	0.02	0.002	0	0	0	0	0	0.057	0.01332
ARSI	0.404	0	0	0.472	0	0.045	0	0.771	0.611	0.368	0.404	0.925	0.568	0.365	0	0.366	1.209	1.216	1.535	0.493	0.436	0.436	0.437	0.779	2.207	0.56188
ARSJ	0	0	0	0.342	0	0.384	0	0.342	1.098	2.167	0	0	0	0	0	0	0.342	2.283	2.253	1.903	0.344	0.448	0.341	1.069	2.37	0.62744
ARSK	2.474	0	0	0.995	0	1.965	0	0.006	0	1.09	2.474	1	1.002	0.997	0.998	1.449	0.996	0.416	1.076	0.994	0	0	0	0	1.224	0.76624
ARSL	0.068	0	0	1.973	0	1.073	0	0	0.092	1.076	0.068	0.069	0.068	0.067	0.013	0.068	0	0.149	0	0	0	0	0	0	1.068	0.23408
ART1	1.293	0	0	0.016	0	0	0	0	0.52	0.138	1.293	0.087	0.918	0	0	0	0	1.124	0.134	0.134	0	0	0	0	0.981	0.26552
ART3	0.348	0	0	0.253	0.006	0.254	0.006	0.77	0.548	1.087	0.348	0.6	0.795	0.337	0.337	0.338	0.247	0.831	0.474	0.006	0	0	0	0	1.44	0.361
ART4	0.611	0	0	2.223	0.007	0.064	0	2.163	0.739	2.867	0.611	0.674	2.312	0.635	0.025	0.635	1.378	1.303	2.165	2.155	0.61	1.513	0.61	0.61	4.246	1.12624
ART5	1.582	0	0	0.019	0	0	0	0	0.588	0.114	1.582	0.108	1.114	0	0	0	0	1.107	0.111	0.111	0	0	0	0	1.14	0.30304
ARTN	2.244	0	0	1.353	0	0.513	0	1.271	0.83	0.844	2.244	3.195	2.235	0.784	0.784	0.799	1.223	1.078	1.245	1.242	0.787	0.787	0.786	0.815	1.723	1.07128
ARV1	1.67	0	0	2.015	0	1.07	0	0.008	0.011	0.049	1.67	0.996	1.003	0.665	0.013	1.007	0.995	0.655	0.067	0.065	0	0	0	0	1.051	0.5204
ARVCF	1.971	0	0	0.954	0	0.737	0.001	0.846	1.346	2.257	1.971	1.587	0.916	0.989	0.99	1.567	0.003	2.199	0.896	0.892	0.843	0.846	0.843	0	3.258	1.03648
ARX	0	0	0	1.01	0	0	0	0.423	0	0.406	0	0	0	0	0	0	0.406	0.424	0.405	0	0.405	0.406	0.406	0	0.408	0.18796
AS3MT	1.012	0	0	0.786	0.348	0.42	0	0.361	1.156	0.92	1.012	0.53	0.917	0.421	0.421	0.423	0.351	0.435	0.773	0.772	0.421	0.022	0.421	0	1.305	0.52908
ASAH1	1.49	0	0	1.066	0	0.995	0	0.175	0.004	0	1.49	0.466	0.523	0.497	0.496	0.84	1.13	1.39	0.1	0.099	1.081	1.082	1.085	0	1.783	0.63168
ASAH2	0.378	0	0	0	0	1.158	0	0.687	0.842	0.686	0.378	0.351	0.528	0.687	0.197	0.534	0.113	0.693	0.151	0.148	0.006	0.006	0.101	0.011	0.945	0.344
ASAH2B	0.994	0	0	0.998	0	0.987	0	0.964	0.001	0.961	0.994	0.998	0.982	0	0	0.001	0.001	1.295	1.049	1.065	0.956	0.966	0.96	0	1.827	0.63996
ASAP1	1.637	0	0	0.653	0	0.067	0	1.474	0.976	2.88	1.637	0.361	2.268	1.19	0.459	0.61	1.017	1.983	1.744	1.629	1.022	1.003	1.001	0.935	4.955	1.18004
ASAP2	1.712	0	0	1.295	0	0.845	0	1.041	1.745	3.008	1.712	0.826	1.637	0.825	0.915	1.624	0.805	2.331	1.518	1.084	0.941	1.199	0.939	1.085	3.661	1.22992
ASAP3	1.609	0	0	0.038	0.065	1.136	0.417	0.077	1.175	0.052	1.609	1.197	1.168	0.06	0.038	0.755	1.129	0.344	1.164	0.156	0.154	0.405	0.409	0.002	2.555	0.62856
ASB1	0.496	0	0	0.417	0	1.412	0	0.415	0.479	0.451	0.496	0.021	0.613	0	0.688	0.103	0.001	2.273	2.892	0.457	0.414	0.415	0.414	0	2.048	0.5802
ASB10	0.515	0	0.365	0.418	0.365	0.507	0	0	0.005	0.077	0.515	0.905	0.453	0.006	0.006	0.086	0.109	0.07	0.183	0.177	0	0.006	0.049	0	0.653	0.2188
ASB11	0.347	0	0	0.484	0	0.259	0	0.539	0	0.334	0.347	0.25	0.25	0	0.25	0.348	0.045	0.283	0.047	0.045	0	0.045	0.045	0	0.334	0.17008
ASB12	0	0	0	0.183	0	0.183	0	0	0	0.307	0	0	0	0	0	0	0	0.339	0	0	0	0	0	0	0.307	0.05276
ASB13	2.358	0	0	1.4	0	1.632	0	0.763	1.657	0.032	2.358	1.057	1.059	0.644	0.008	0.643	0.087	1.078	0.674	0.952	0.669	0.668	0.667	0.008	2.624	0.84152
ASB14	0.765	0	0	0.711	0	0.032	0	0.711	1.033	1.34	0.765	0.032	0.763	0.032	0.032	0.032	0.029	0.804	1.654	1.177	0.698	0.7	0	0	2.336	0.54584
ASB15	1.635	0	0	0.638	0	0.633	0	0.879	0.703	0.685	1.635	1.068	1.613	0.671	0.669	1.043	0.676	1.012	0.671	0.666	0	0.138	0	0	0.902	0.63748
ASB16	2.55	0	0	0.66	0	0.608	0.107	0.755	0.254	0.567	2.55	2.826	2.392	0.753	1.078	2.039	0.535	0.707	0.837	0.627	0.217	0.302	0.303	0.106	2.021	0.91176
ASB17	0	0	0	0.484	0	0	0	0	0.024	0.001	0	0.023	0.027	0	0	0	1.5	0.478	1.134	0.159	0.154	0.154	0	0.163	0.592	0.19572
ASB18	0	0	0	0.004	0.002	0.005	0.023	0.023	0.571	1.423	0	0.003	0	0	0.003	0	0.003	0.025	1.376	1.224	0.194	1.021	0.003	0	1.271	0.28696
ASB2	0.836	0	0	1.32	0.002	0.041	0.885	0.842	0.988	1.321	0.836	0.846	0.981	0	0	0	0.848	1.933	2.604	1.879	1.389	2.082	2.367	0.84	0.86	0.948
ASB3	1.315	0	0	1.525	0	1.263	0	0.111	1.108	0.014	1.315	0.992	1	0	0	0	0	0.118	0.089	0	0	0	0	0	1.389	0.40956
ASB4	0.764	0	0	2.428	0	1.135	0	1.304	0.505	0.828	0.764	0.738	0.788	0.012	0.177	0.734	0.774	0.6	0.721	0.012	0.72	0.368	0.369	0	0.452	0.56772
ASB5	0.637	0	0	1.059	0	0.083	0	1.523	0.007	1.021	0.637	0.581	0.181	0.012	0	0.403	0.894	1.632	1.001	0.925	0.994	0.994	0.992	0	1.158	0.58936
ASB6	2.256	0	0	1.963	0	1.512	0	1.671	0.109	0.103	2.256	1.837	1.822	0.359	0	0.407	1.719	0.773	1.603	0.407	0.401	0.407	0.359	0	2.016	0.8792
ASB7	1.84	0	0	1.986	1.943	0.986	0	0.002	0.819	0.237	1.84	0.688	0.008	0	0	0.678	0.003	1.679	0.013	0.002	0.001	0.001	0.001	0.003	0.999	0.54916
ASB8	2.134	0	0	1.246	0	1.255	0.028	0.896	0.009	0	2.134	1.169	1.641	0.699	1.85	1.693	1.013	0	1.027	0.029	0	0.04	0	0	1.612	0.739
ASB9	0.015	0	0	1.994	0	0.091	0	1.063	0	1.984	0.015	0.012	0.011	0	0.011	0.015	0.981	0.998	1.023	0.979	0	0.976	0.976	0	1.978	0.52488
ASCC1	1.484	0	0	1.904	0.054	1.192	0.028	0.299	1.044	1.211	1.484	1.022	1.171	1.203	1.208	1.185	0.491	0.221	0.838	0.099	0.098	0.277	0.098	0.195	2.74	0.78184
ASCC2	2.32	0	0	2.348	0	1.36	0	1.361	1.256	1.347	2.32	1.587	1.381	0.597	1.839	1.439	0.014	2.537	1.492	1.487	1.094	1.299	1.149	0.005	2.201	1.21732
ASCC3	1.089	0	0	0.999	0.056	0.998	0	0.072	0.012	0.001	1.089	0.999	0.999	0	0	0	0	0.022	0.012	0	0	0	0	0	1.337	0.3074
ASCL1	0.004	0	0	0.004	0	0	0.004	0.004	0.148	0.582	0.004	0	0	0	0	0	0	0.944	0.312	0.004	0	0	0.004	0	0	0.08056
ASCL2	0.373	0	0	0.025	0	0.016	0	0	0.044	0.101	0.373	0.349	0.481	0.103	0.452	0.35	0	0.079	0.084	0.004	0.005	0.004	0.002	0	0.061	0.11624
ASCL3	1.13	0	0	0.428	0	0.571	0	1.044	0.081	0.714	1.13	0.735	1.205	0.195	0.75	1.081	0.157	0.79	0.76	0.592	0.59	0.589	0.573	0.001	1.42	0.58144
ASCL4	0.841	0	0	0.403	0.361	0.003	0	0.362	0.61	0.906	0.841	0.764	0.363	0.359	0.359	0.359	0.449	0.936	0.775	0.008	0	0	0	0	1.064	0.39052
ASCL5	1.927	0	0	1.474	0.933	1.495	0.02	0.057	0.469	0.693	1.927	1.787	1.909	0.073	0.073	0.034	0.005	0.344	0.745	0.452	0	0	0.005	0	1.714	0.64544
ASDURF	1.245	0	0	1.444	0.993	1.616	0.001	1.236	0.204	0.066	1.245	1.034	1.012	1.028	1.029	1.046	1.4	0.142	0.052	0.405	0	0	0	0	2.043	0.68964
ASF1A	1.055	0	0	1	0	0.119	0	0	0.494	0.004	1.055	0.002	1.057	0.002	0	0.002	0.844	0.864	2.033	0.291	0	0	0	0	2.083	0.4362
ASF1B	1.787	0	0	1.349	0	1.5	0.008	0.023	0.022	0.161	1.787	1.96	2.43	0.031	0.031	1.657	0.294	0.636	0.938	0.008	0.008	0.935	0	0.008	3.239	0.75248
ASGR1	0.545	0	0	0.708	0.006	0.098	0.605	0.739	1.429	1.517	0.545	0.624	1.469	0.027	0.5	0.501	0.503	1.252	1.444	0.502	0.498	0.503	0.497	0.083	2.528	0.68492
ASGR2	0.051	0	0	0.052	0.009	0.04	0.007	0.046	0.063	0.495	0.051	0.024	0.048	0.025	0.019	0.03	0.154	0.6	0.059	0.03	0.042	0.03	0.03	0.001	1.194	0.124
ASH1L	2.783	0	0	1.039	0	1.038	0	0.852	0.002	0.94	2.783	1.046	1.869	0.603	0	0.903	1.035	1.898	1.527	0.528	1.001	0.997	1.429	0	3.021	1.01176
ASH2L	0.428	0	0	1.115	0.006	1.011	0	0.155	0.228	0.77	0.428	1.385	1.211	0.511	0.236	1.454	1.137	0.277	0.686	0.527	0.106	0	0	0.006	4.146	0.63292
ASIC1	2.488	0	0	1.465	0.006	2.66	0	1.015	0.363	0.688	2.488	2.51	2.225	0.392	0.546	0.732	0.486	0.638	1.11	0.397	0.001	0	0	0	2.49	0.908
ASIC2	0.914	0	0	0.735	0.706	0.549	0.412	0.17	0.546	0.746	0.914	0.906	0.906	0.412	0.412	0.413	0.051	0.673	0.734	0.736	0	0.169	0	0.002	0.779	0.4754
ASIC3	1.578	0	0	0.929	0.256	0.356	0.014	1.071	0.033	1.191	1.578	1.563	1.467	1.078	0.579	1.372	0	1.074	1.317	0.552	0.543	0.555	0.553	0	2.427	0.80344
ASIC4	3.391	0	0	0.897	0.008	0.616	0.559	0.181	0.644	0.159	3.391	1.662	3.7	0.437	0.562	2.381	0.169	0.209	0.236	0.088	0.015	0.168	0.015	0.015	1.282	0.8314
ASIC5	0	0	0	0.455	0.145	0.124	0.001	0	0.003	0.019	0	0	0	0	0	0	0.655	0.314	0.207	0	0	0	0	0.312	0.294	0.10116
ASIP	1.049	0	0	1.144	0.923	0.931	0.026	0.046	1.159	0.822	1.049	0.876	0.909	0.872	0.026	0.575	2.426	1.891	1.056	0.922	0.925	0.026	0.025	0	1.934	0.78448
ASL	1.091	0	0	1.205	0.185	1.248	0.005	0.35	0.126	0.304	1.091	1.264	1.754	0.016	0	0.016	1.001	0.64	0.484	0.249	0.237	0.236	1.233	0	1.784	0.58076
ASMT	1.588	0	0	0.765	0	0	0	0.428	1.182	1.193	1.588	0.766	1.196	0.002	0.429	0.002	0.001	1.48	0.428	0.428	0.428	0.429	0.428	0	1.192	0.55812
ASMTL	1.921	0	0	1.1	0	0.965	0.142	0.149	0.15	0.833	1.921	0.704	1.668	0.561	0.568	0.568	1.034	0.681	0.369	0.369	0.534	0	0.9	0	1.501	0.66552
ASNS	1.565	0	0	0.995	0	1.069	0.08	0	0	0	1.565	0.081	1.001	0	0.999	0.996	1	0.684	0	0	0	0	0	0	1.003	0.44152
ASNSD1	1.245	0	0	1.444	0.993	1.621	0.001	1.236	0.204	0.066	1.245	1.034	1.012	1.028	1.029	1.046	1.4	0.142	0.052	0.406	0	0	0	0	2.043	0.68988
ASPA	0.003	0	0	0.016	0.025	0	0	0	0.975	0.147	0.003	0.003	0.004	0	0.003	0.003	0	0.103	0	0	0	0	0.004	0	0	0.05156
ASPDH	1.161	0	0	1.188	0.081	0.998	0.258	0.951	0	0.929	1.161	1.313	1.757	1.776	0.93	1.122	0.845	1.141	0.877	0.846	0	0.849	0	0	1.138	0.77284
ASPG	0.601	0	0.595	0.623	0.6	0	0.018	0.594	0.066	0.659	0.601	0	0.604	0	0	0.593	0	0.002	0.002	0	0	0	0	0	0.613	0.24684
ASPH	3.653	0	0	3.511	0	1.294	0	2.738	1.596	2.013	3.653	1.702	1.772	1.045	0.155	1.77	0	1.526	2.534	1.356	0.66	0.657	0.687	0	5.417	1.50956
ASPHD1	1.189	0	0.049	1.343	0.003	1.45	0.079	0.133	1.132	0.509	1.189	0.401	1.232	0.178	0.179	0.808	1.125	1.139	1.479	1.048	0.125	0.139	0.129	0.048	3.692	0.75192
ASPHD2	0.664	0	0	0.508	0	1.607	0.454	0.492	0.009	0.215	0.664	0.224	0.771	0.201	0.007	0.214	0.56	0.521	0.967	0.509	0.483	0.483	0.501	0.001	3.148	0.52812
ASPM	1.121	0	0	0.989	0.986	1.015	0	0.496	0.151	0.022	1.121	0.022	0.022	0	0.022	1.007	0	0.037	1.777	0.553	0	0	0	0	2.017	0.45432
ASPN	0	0	0	0.19	0.254	0.941	0.153	1.183	0.385	1.61	0	0.06	0.995	0.06	0	0.06	0.19	1.032	1.847	0	0	0	0	0.214	2.251	0.457
ASPRV1	1.124	0	0	0.475	0.037	0.082	0.038	0.713	0.966	0.58	1.124	0.289	1.061	0.279	0.28	1.125	0.055	0.756	0.678	0.385	0.429	0.428	0.466	0	0.591	0.47844
ASPSCR1	1.748	0	0	1.519	0	1.012	0.032	0.218	1.369	0.261	1.748	1.406	1.95	0.042	0.042	0.065	0.244	0.428	1.497	1.068	1.037	1.446	1.48	0.062	1.502	0.80704
ASRGL1	1.437	0	0	0.185	0	2.005	0	0.017	0.02	0.212	1.437	0.194	0.767	0.144	0.018	0.143	0.008	0.03	0.004	0	0	0	0	0	1.154	0.311
ASS1	2.351	0	0	0.031	0	0.857	0	1.008	0.811	1.006	2.351	0.007	1.811	0.005	0.004	0.006	0.002	0.785	0.302	0.002	0.002	0.002	0.002	0.959	1.891	0.5678
ASTE1	0.097	0	0	1.01	0	0.999	0	0.013	0.013	0.408	0.097	0.083	1.111	0.083	0.043	0.083	0.013	0.819	0.538	0.014	0.013	0.013	0.013	0.013	1.636	0.28448
ASTL	0.988	0	0	0.319	0	0.279	1.48	1.497	0.269	0.703	0.988	0.68	1.482	0.001	0.001	0.005	0.011	0.767	0.765	0.684	0.001	0.006	0.006	0	0.755	0.46748
ASTN1	0	0	0	0.356	0	0	0.002	0.047	0.192	0.004	0	0	0	0	0	0	0.046	0.232	0.002	0.002	0	0	0	0	0.054	0.03748
ASTN2	0.001	0	0	1.032	0	0.008	0	0.002	0.003	0.539	0.001	1	0.001	0	0	0	0.002	0.581	0.006	0.002	0	0	0	0	1.165	0.17372
ASXL1	2.133	0	0	1.106	0	1.115	0.992	2.529	1.709	0.757	2.133	2.116	1.191	1.123	1.125	1.127	2.151	1.77	3.301	1.328	0.934	1.329	0.11	0.815	3.885	1.39116
ASXL2	1.813	0	0	1.774	0	1.95	0	1.01	1.701	1.248	1.813	1.199	1.747	0.23	1.047	1.047	0.025	2.203	1.808	0.595	0.591	0.953	0.589	0	2.074	1.01668
ASXL3	0.001	0	0	0	0	0.957	0	0	0	1.529	0.001	0	0.001	0	0	0.001	0	0.817	0.717	0	0	0	0	0	0.719	0.18972
ASZ1	0	0	0	0	0.028	0.065	0	0.111	0.053	0.001	0	0.111	0	0	0	0	0	0.052	0	0	0	0	0	0	0.001	0.01688
ATAD1	1.681	0	0	3.05	0	1.186	0.744	2.403	0.962	0.779	1.681	0.239	0.751	0.066	0.238	0.238	0.715	2.257	3.107	1.921	0.769	0.777	1.488	0.001	3.03	1.12332
ATAD2	1.27	0	0	0.993	0	1.483	0.986	0.018	1.338	0.097	1.27	1.009	1.029	0.023	0	0.024	1.008	0.548	1.146	1.086	0.989	0.99	0.313	0	1.379	0.67996
ATAD2B	1.917	0	0	1.56	0	0.99	0	0.168	0.237	0.233	1.917	1.531	1.91	0.003	0.169	0.168	0.999	0.689	1.517	0.992	0.002	0.002	0.168	0.002	3.438	0.74448
ATAD3A	1.146	0	0	1.047	0.012	1.066	0.002	0.012	0	0.092	1.146	1.129	1.736	0.074	0.058	0.068	1.046	0.698	0.071	0.056	0	0	0	0	1.277	0.42944
ATAD3B	1.31	0	0	0.109	0.001	1.143	0.035	0.002	0	0.08	1.31	1.231	1.401	1.018	0.037	0.007	1.062	0.157	0.113	0.006	0.002	0.001	0.002	0	1.336	0.41452
ATAD3C	1.369	0	0	0.074	0	0.668	0.162	0.007	0.001	0.344	1.369	1.032	1.378	0.44	0.157	0.007	0.271	0.025	0.503	0.009	0.009	0.003	0.009	0	1.464	0.37204
ATAD5	1.663	0	0	1.614	0.001	1.589	0	0.713	0.001	0.005	1.663	2.308	1.615	0.713	0.996	0.715	1.005	0.366	1.001	0	0	0	0	0	1.656	0.70496
ATAT1	2.117	0	0.04	1.621	0.004	1.362	0.316	0.508	1.053	0.618	2.117	1.98	0.7	0.702	0.26	0.975	1.075	0.53	0.075	0.038	0.045	0.045	0.046	0	3.326	0.78212
ATCAY	1.477	0	0	0.005	0.144	0.961	0.003	0.188	0.14	0.163	1.477	0.456	1.002	0.038	0.037	0.181	0.148	0.289	0.181	0.147	0.147	0.147	0.147	0.002	0.164	0.30576
ATE1	1.052	0	0	2.04	0.002	1.642	0	0.018	0.01	0.52	1.052	0.991	1.012	0	0.017	0	0.999	0.871	0.161	0.017	0	0.017	0.017	0	1.81	0.48992
ATF1	1.108	0	0	1.2	0	0.451	0	1.88	0.796	0.878	1.108	0.032	1.545	0	0	0.002	0.453	0.997	0.908	1.497	0.505	0.504	0.505	0.453	1.415	0.64948
ATF2	1.427	0	0	1.392	0	1.406	0	0.399	0.381	0.425	1.427	0.65	0.4	0	0	0.387	0	0.455	1.031	0.786	0.393	0.394	0.394	0	2.121	0.55472
ATF3	2.898	0	0	1.765	0.878	1.68	1.047	2.097	1.762	1.818	2.898	2.296	2.885	1.69	1.695	1.708	1.691	1.77	2.974	2.179	2.127	2.125	2.15	1.687	2.3	1.8448
ATF4	3.285	0	0	1.138	0	0.631	1.137	0.744	0.699	1.162	3.285	0.624	1.29	0.793	0.776	0.779	0.03	0.499	1.7	1.166	0.187	1.153	0.19	0	3.291	0.98236
ATF5	3.015	0	0	1.65	0	1.641	0.019	1.054	1.328	0.31	3.015	0.839	1.019	0.04	0.067	1.034	0.036	0.257	1.074	0.992	0.039	0.039	0.039	0	2.284	0.79164
ATF6	1.892	0	0	2.469	0.012	1.379	0	1.43	0.219	3.24	1.892	2.255	2.072	0.512	0.513	1.508	2.411	0.667	1.648	1.256	1.127	0.129	0.129	0.999	4.321	1.2832
ATF6B	3.862	0	0	1.188	0.045	1.046	0.009	2.595	1.159	0.876	3.862	2.514	1.99	1.712	0.993	1.58	1.007	1.975	2.59	0.662	0.312	0.643	0.277	0	3.653	1.382
ATF7	1.031	0.032	0.032	1.147	0.062	1.133	0.032	0.047	0.164	0.869	1.031	0.039	0.041	0.001	0.032	0.036	0.158	1.036	0.015	0.013	1.005	1.001	1.002	0.012	2.173	0.48576
ATF7-NPFF	1.028	0.032	0.032	1.147	0.062	1.132	0.032	0.047	0.164	0.847	1.028	0.039	0.041	0.001	0.032	0.036	0.158	1.036	0.014	0.013	1.005	1.001	1.002	0.011	2.173	0.48452
ATF7IP	0.984	0	0	1.764	0	1.798	0.004	0.697	1.29	2.605	0.984	1.302	0.832	1.505	1.507	1.511	0.001	1.48	1.379	1.018	0	0.018	0.693	0	2.984	0.97424
ATF7IP2	1.266	0	0	1.016	0	0.994	0	0.066	0.225	0.259	1.266	0.718	0.514	0.249	0.051	0.393	0.066	0.117	0.324	0.325	0	0	0	0.019	0.259	0.32508
ATG10	1.023	0	0	0.993	0	0.995	0.022	0.131	0.849	0.956	1.023	0.996	1.113	0.022	0.022	0.989	0.997	0.88	0.179	0.997	0	0	0	0	0.992	0.52716
ATG101	2.458	0	0.001	1.423	0.005	1.154	1.058	1.677	0.009	2.319	2.458	2.142	2.483	1.068	1.064	0.084	0.357	2.428	2.713	2.804	1.008	0.999	1.079	0.005	3.04	1.35344
ATG12	0.994	0	0	1.484	0	1.932	0	0.32	0.721	0.336	0.994	0.997	0.995	0	0	0	0.318	0.104	0.044	0.045	0	0	0.992	0	4.122	0.57592
ATG13	2.233	0	0	2.205	0.045	1.215	0.206	0.066	1.987	0.707	2.233	2.124	1.206	1.952	0.281	1.274	1.591	0.631	0.221	0.065	0.04	0.04	0.065	0.614	2.953	0.95816
ATG14	2.107	0	0	1.128	0	1.711	0	2.188	1.16	1.469	2.107	1.282	3.128	1.282	0.535	1.777	0.789	2.839	1.304	1.867	0.89	0.786	0.786	0.08	2.047	1.25048
ATG16L1	2.578	0	0	1.772	0	0.779	1.001	0.779	1.643	0.856	2.578	1.129	1.667	0.125	0.125	0.667	1.005	0.849	2.344	1.422	0.833	0.775	0.837	0.001	2.376	1.04564
ATG16L2	2.553	0	0	1.301	0	1.987	0	0.237	0.621	1.339	2.553	0.406	0.462	0.072	0.094	0.337	1.229	1.781	1.325	0.331	1	0.989	0.986	0	3.86	0.93852
ATG2A	2.938	0	0	2.481	0	1.712	1.228	1.923	0.89	0.891	2.938	2.767	1.756	1.872	0.897	0.915	1.26	1.31	2.105	1.009	0.986	0.665	0.945	0.618	3.339	1.4178
ATG2B	1.43	0	0	1.132	0.921	0.408	0	0.06	0.07	0.101	1.43	0.054	0.434	0	0	0	0.005	0.813	0.183	0.04	0.041	0.04	0.041	0.002	3.337	0.42168
ATG3	1.025	0	0	1.008	0	1.964	0.009	0.014	0.008	1.81	1.025	0.013	1.042	0	0	0.009	1.049	0.813	0.112	0.075	0.013	0.012	0.012	0.004	4.617	0.58536
ATG4A	0.841	0	0	1.284	0	1.014	0	0.268	0.023	1.013	0.841	1.021	1.898	0.022	0.085	0.895	1.005	0.999	0.721	1.352	0.337	0.297	0.36	0	2.042	0.65272
ATG4B	0.517	0	0	1.364	0	0.164	0	0	1.755	0.659	0.517	1.456	1.527	0.309	0.002	0.337	0.143	0.526	0.534	0.378	0.056	0.057	0.057	0	1.253	0.46444
ATG4C	1.985	0	0	0.995	0	1.005	0	0.114	0.119	0.068	1.985	0.99	0.993	0.002	0.002	0.002	0.019	0.038	1.031	0.99	0	0.001	0	0.099	2.757	0.5278
ATG4D	2.244	0	0.076	1.575	0	0.322	0.004	0.113	0.001	0.177	2.244	1.126	0.315	0.008	0.091	0.952	0.158	0.058	0.162	0.157	0.162	0.162	0.162	0	0.621	0.4356
ATG5	2.543	0	0	1.481	0.997	1.549	0.999	1.741	1.346	1.337	2.543	1.415	1.385	1.93	1.414	1.416	1.73	1.123	1.774	1.814	1	1.338	1.34	0.998	1.38	1.38372
ATG7	2.223	0	0	1.477	0	2.026	1.084	1.153	1.317	2.418	2.223	2.675	2.168	2.415	0.962	2.234	2.131	2.593	2.795	2.789	1.849	1.072	1.081	2.451	2.644	1.7512
ATG9A	2.151	0	0	2.382	0.472	2.688	0.429	0.789	0.684	0.953	2.151	2.541	2.725	0.506	0.535	0.477	1.068	0.88	0.855	0.943	0.531	0.528	0.735	0.048	3.034	1.1242
ATG9B	2.556	0	0	1.946	0.976	1.392	0.07	0.667	0.101	0.935	2.556	2.538	2.412	0.68	0.558	1.752	0	0.748	1.558	0.464	0.459	0.461	0.463	0	2.496	1.03152
ATIC	1.717	0	0	1.471	0	1.232	0	0.004	0.214	0.023	1.717	1.719	1.777	0.721	0.625	1.143	1.002	0.195	0.626	0.628	0.001	0	0.157	0.001	1.005	0.63912
ATL1	1.432	0	0	2.118	0	1.778	0	0.877	0.495	0.984	1.432	1.424	1.426	0.452	0.451	0.453	0.458	1.011	1.706	1.414	0.454	0.453	1.421	0	2.385	0.90496
ATL2	3.202	0	0	1.971	0	0.68	0.01	0.617	0.021	0.349	3.202	2.65	2.222	0.448	0.688	0.704	1.278	0.522	0.751	0.397	0.701	0.298	0.617	0.014	1.571	0.91652
ATL3	1.934	0	0	1.544	0.003	0.569	0	1.088	1.227	1.471	1.934	1.099	1.834	0.01	0.01	0.539	1.293	1.099	1.929	0.722	1.294	0.81	1.302	0	3.048	0.99036
ATM	2.927	0	0	0.997	0	1	0.024	0.024	1.082	1.14	2.927	0.024	0.213	1	1	0.211	0	1.357	0	0	0	0	0	0	1.535	0.61844
ATMIN	0.358	0	0.993	1.257	0.065	0.227	0	0.056	0.373	0.152	0.358	1.132	1.324	0.14	0.249	0.053	0.197	0.202	0.222	0.001	0.137	0.136	0.137	0.002	1.621	0.37568
ATN1	2.592	0	0.497	2.267	0.093	1.305	1.637	2.062	0.595	2.252	2.592	2.133	2.14	0.362	0.592	0.98	2.074	2.211	1.98	1.61	1.503	1.529	1.5	0.33	4	1.55344
ATOH1	0.077	0	0	0	0	0.053	0	0.027	0	0.027	0.077	0	0.077	0	0	0.077	0	0.028	1.013	0.985	0	0	0	0	0.027	0.09872
ATOH7	0.011	0	0	1.16	0	0.007	0.004	0.091	0.006	0.14	0.011	0.001	0.005	0.004	0	0.005	0.006	0.137	0.069	0.006	0.006	0.006	0.006	0.002	0.159	0.07368
ATOH8	0.609	0	0	1.554	0	0	0	0.929	0.105	1.164	0.609	0.24	0.308	0.042	0.002	0.045	0.527	1.205	1.385	0.824	0.376	0.376	0.376	0	2.478	0.52616
ATOX1	2.047	0	0	1.839	0	1.405	0.006	0.007	0.038	0.516	2.047	0.882	0.727	0	0	0	0.928	0.81	1.143	1.141	0.639	0.747	0.654	0.006	2.269	0.71404
ATP10A	0.751	0	0	1.919	0	0.555	0	0	0.741	0.741	0.751	0	0.794	0	0	0	0.003	1.677	2.461	2.461	0.446	0.446	0.445	0	0.445	0.58544
ATP10B	0	0	0	0	0.004	1.075	0.92	0	0.119	0	0	0	0	0	0	0	0	0.167	0	0	0	0	0	0	0	0.0914
ATP10D	0.229	0	0	1.221	0	1.215	0.224	0.105	0.025	0.883	0.229	0.228	1.227	0.004	0	0.004	0	0.961	1.352	1.11	0.071	0.413	0.071	0	2.93	0.50008
ATP11A	1.347	0	0	1.22	0.029	0.442	0.224	0.329	0.296	0.362	1.347	0.795	0.83	0.328	0.327	0.796	0.001	0.589	0.597	0.406	0.328	0.328	0.415	0	2.689	0.561
ATP11B	0.674	0	0	0.002	0	0.92	0	0.887	0.895	1.71	0.674	0.113	0.601	0.114	0.14	1.298	0	1.403	0.077	0.065	0.066	0.065	0.065	0	2.659	0.49712
ATP11C	0.068	0	0	0.994	0	0	0	0.129	0	0.88	0.068	0.14	0.068	0.068	0.068	0.067	0.061	0.068	0.674	0.127	0.068	0	0.001	0	2.121	0.2268
ATP12A	0.868	0	0	0	0	1.175	0	0	0.155	0.155	0.868	0.383	0.867	0.864	0.864	0.036	0	0.148	0.772	0.347	0	0	0	0	0	0.30008
ATP13A1	1.088	0	0	1.7	0.019	2.21	0.007	0.183	1.3	0.01	1.088	1.706	0.746	0.029	0	0	1.085	0.016	0.153	0.134	0.133	0.06	0.133	0	2.969	0.59076
ATP13A2	1.116	0	0	0.833	0	0.059	0.002	0.581	0.05	0.815	1.116	1.098	0.194	0.017	0.016	0.001	0.209	1.52	0.731	0.703	0.702	0.729	0.728	0.17	1.378	0.51072
ATP13A3	1.253	0	0	1.003	0	2.09	0	3.201	1.583	1.033	1.253	0.076	0.75	0.772	0.239	0.262	0.673	3.179	2.388	0.968	0.063	0.096	0.068	0.001	4.085	1.00144
ATP13A4	1.541	0	0	0.451	0	0.45	0	0.551	0	1.383	1.541	1.724	1.723	0.56	0.56	1.012	0.516	1.052	1.07	0.998	0.551	0.549	0.551	0	0.979	0.71048
ATP13A5	0	0	0	0	0	0	0	0.224	0	0.223	0	0	0	0	0	0	0.62	0.403	0.829	0.83	0.223	0.224	0.223	0	0.552	0.17404
ATP1A1	2.401	0	0	1.041	0.898	0.105	0	1.906	1.196	2.523	2.401	0.817	1.791	1.592	1.482	1.06	2.545	2.306	2.414	1.146	0.322	2.178	1.225	0.241	2.117	1.34828
ATP1A2	2.27	0	0	0.536	0	0.003	0.029	1.527	1.487	0.348	2.27	0.017	1.629	0.005	0.005	0.014	0.007	1.061	0.532	0.531	0.531	0.528	0.53	0	0.458	0.57272
ATP1A3	0.554	0	0	0.212	0	0.903	0	0.323	0.324	0.097	0.554	0.298	0.612	0	0	0.415	0.06	0.33	0.318	0.297	0.096	0.002	0	0	0.157	0.22208
ATP1A4	0.525	0	0	0.365	0	0.006	0.915	1.199	0.371	0.945	0.525	0.341	0.529	0.333	0.332	0.34	0.479	1.002	0.181	0.181	0.179	0.158	0.18	0	1.102	0.40752
ATP1B1	0.979	0	0	2.175	0	0	0	1.819	1.751	1.666	0.979	0.002	0.002	0	0	0	1.376	1.904	2.593	1.857	1.391	1.801	1.393	0	2.414	0.96408
ATP1B2	1.37	0	0	0.549	0	0.4	0.098	0.137	0.093	0.185	1.37	0.244	0.807	0.001	0.032	0.218	0.198	0.183	0.122	0.118	0.088	0.088	0.087	0	0.645	0.28132
ATP1B3	1.172	0	0	1.281	0.024	0.012	0	0.297	0.009	0.624	1.172	0.01	0.086	0.057	0.353	1.387	0.102	0.383	0.016	0.015	0.015	0.012	0.015	0.102	3.203	0.41388
ATP1B4	0.176	0	0	0.028	0	0.001	0	0	0.016	0.013	0.176	0.023	1.094	0.024	0.002	0.155	0.006	0.066	0.047	0.002	0	0.043	0	0	0.049	0.07684
ATP23	1.766	0.082	0.082	2.747	0	2.007	0	0.109	0.001	0.03	1.766	0.772	0.778	0.092	0.082	0.779	0.896	0.024	0.093	0.71	0.041	0	0.056	0.003	1.931	0.59388
ATP2A1	0.726	0	0	0.536	0	0.561	0.461	0.406	0	0.609	0.726	1.256	2.388	0.11	0.137	0.293	0.11	0.147	0.537	0.049	0	0.109	0.006	0	1.873	0.4416
ATP2A2	0.458	0	0	1.574	0	0.549	0.452	0.571	0.518	0.77	0.458	0.457	0.757	0.457	0.458	0.458	0.848	0.702	1.807	1.429	0.452	0.453	0.452	0	3.322	0.69608
ATP2A3	2.271	0	0	0.966	0	0.702	0.001	0.071	0.022	0.731	2.271	2.019	2.584	0.786	0.011	1.494	0.013	1.029	1.029	0.781	0.712	0.012	0.078	0	2.253	0.79344
ATP2B1	1.397	0	0	1.063	0	1.081	0	0.107	0.827	0.082	1.397	1.193	1.392	0.398	0.22	0.222	0.236	0.51	1.721	1.214	0.235	0.236	0.236	0.431	1.064	0.61048
ATP2B2	0.667	0	0	0.001	0	0.477	0.476	0.487	0.824	0.157	0.667	0.536	0.761	0.496	0	0.487	0.664	0.355	1.669	1.632	0.961	1.157	1.204	0.185	0.312	0.567
ATP2B3	0.677	0	0	0.512	0	0.038	0	0	0	0.079	0.677	0.041	0.801	0	0	0.012	0	0.037	0.842	0.844	0	0	0	0	0.502	0.20248
ATP2B4	2.074	0	0	1.617	0	0.999	0.001	0.499	0.339	2.064	2.074	1.504	1.597	1.489	1.499	1.593	1.108	1.296	1.192	0.608	0.449	0.459	0.651	0.096	3.2	1.05632
ATP2C1	1.172	0	0	1.108	0	0.464	0	1.314	0.72	0.74	1.172	1.115	1.259	1.116	0.98	1.536	0.717	1.695	1.591	0.841	0.743	0.717	0.716	0.718	1.858	0.89168
ATP2C2	0.573	0	0	0.994	0	1.027	0.028	0.7	1.315	0.44	0.573	0.574	0.721	0.015	0.011	0.012	0.008	0.751	1.095	0.994	0.016	0.012	0.009	0	0.414	0.41128
ATP4A	0.368	0	0	0.342	0	0.173	0.044	0.069	0.614	0.044	0.368	0.333	1.039	0.044	0.044	0.046	0.055	0.874	0.46	0.088	0.004	0.048	0.004	0	0.099	0.2064
ATP4B	0.018	0	0	0.01	0	0.012	0.007	0.486	0.937	0.025	0.018	0	0.001	0	0	0	0.001	0.024	0.004	0	0.001	0	0	0	1.26	0.11216
ATP5F1A	1.322	0	0	1.689	0	1.647	0	0.077	0.052	0.02	1.322	1.254	1.147	0.095	0.113	0.131	0.998	0.053	0.085	0.065	0.035	0.029	0.029	0	0.29	0.41812
ATP5F1B	2.842	0	0	2.162	0.565	1.572	0.001	1.579	0	2.233	2.842	3.152	1.692	1.777	0.236	1.791	0.541	0.055	0.746	0.739	0	0.012	0	0.052	3.222	1.11244
ATP5F1C	1.702	0	0.001	0.191	0	2.102	0.124	0	0.003	0.597	1.702	0.644	1.83	0.517	0.518	0.518	0.123	0.572	0.782	0.585	0.517	0.516	0.518	0	2.487	0.66196
ATP5F1D	3.277	0	0.016	1.653	0	0.043	1.096	0.71	1.692	2.638	3.277	2.829	1.926	1.431	1.641	1.884	1.66	2.085	3.407	1.907	1.327	1.298	1.334	0.937	6.443	1.78044
ATP5F1E	1.416	0	0	1.945	0	1.33	0.031	0.226	0.868	0.742	1.416	0.647	1.057	0.463	0.464	0.573	0.46	0.509	0.9	0.445	0.112	0.443	0.112	0	2.937	0.68384
ATP5IF1	3.507	0	0	2.016	0.003	0.994	0	0.61	0.038	0.214	3.507	2.769	1.187	0.686	0.81	0.275	0.203	0.661	0.693	0.615	0.009	0.009	0.005	0	3.213	0.88096
ATP5MC1	2.11	0	0	2.028	0	1.795	1.002	1.197	1.716	1.02	2.11	1.437	1.402	0.999	1.004	2.681	0.983	1.211	1.723	0.024	0.004	0.012	0.004	0.201	3.236	1.11596
ATP5MC2	1.074	0.993	1.001	1.543	0.995	1.374	0.994	1.004	1.266	1.019	1.074	1.196	1.199	0.031	0.992	1.02	1.329	0.058	0.033	0.002	0.035	0.035	0.035	0	2.241	0.82172
ATP5MC3	1.494	0	0	1.392	0	1.412	0	1.018	0.971	1.083	1.494	1.657	1.02	0	0	0.987	0	1.161	1.269	1.152	0.154	0.154	0.154	0	1.862	0.73736
ATP5MD	2.01	0	0	1.265	0	1.878	0	0.144	0.162	1.148	2.01	1.011	2.153	0.007	0.869	0.872	0.139	0.087	0.166	0.14	0.012	0.012	0.011	0	1.517	0.62452
ATP5ME	1.567	0	0	1.506	0.002	0.111	1.492	1.581	1.414	1.595	1.567	1.404	1.583	1.165	1.19	1.164	0.998	1.574	2.046	1.408	0.402	0.404	1.394	0	1.785	1.09408
ATP5MF	2.639	0	0	1.964	0.996	1.944	0.019	0.058	0.028	0.305	2.639	1.907	1.921	1.326	0.264	1.718	0.176	0.06	1.224	0.019	0.001	0.02	0.02	0	2.464	0.86848
ATP5MF-PTCD1	2.639	0	0	1.964	0.996	1.944	0.019	0.058	0.028	0.305	2.639	1.907	1.921	1.326	0.264	1.718	0.176	0.06	1.224	0.019	0.001	0.02	0.02	0	2.464	0.86848
ATP5MG	1.624	0	0	1.497	0	2.123	0.144	0.624	0.334	0.432	1.624	1.469	1.428	1.43	0.443	1.443	0.516	0.581	0.715	0.714	0.658	0.658	0.657	0	0.557	0.78684
ATP5MGL	0.8	0	0	1.629	0	2.381	0.176	0.97	1.567	1.202	0.8	0.343	0.246	0.238	0.237	0.239	1.295	1.318	1.459	1.446	0.794	0.795	0.804	0.294	3.028	0.88244
ATP5MPL	1.563	0	0	1.001	0	2.776	0.034	0.993	0.159	0.101	1.563	0.997	1.306	0.212	0	0.213	0	0.108	1.202	0.209	0.108	0.107	0.101	0	1.719	0.57888
ATP5PB	1.673	0	0	0	0.017	0.035	0	0.034	0.012	0.145	1.673	1.145	1.121	0.392	0.08	0.488	0.004	1.723	0.962	0.944	0.003	0.003	0.003	0	1.691	0.48592
ATP5PD	0.895	0	0	1.695	0.005	1.235	0.457	0.584	0.597	0.583	0.895	2.229	1.444	0.635	0.637	0.673	0.655	1.258	0.327	0.217	0.158	1.199	1.645	0	4.167	0.8876
ATP5PF	1.255	0	0	0.949	0	1.285	0.01	0	0.022	1.322	1.255	0.967	0.965	0.288	0	0.298	0.084	0.165	1.039	1.048	0	0	0	0	2.461	0.53652
ATP5PO	2.644	0	0	1.354	0	1.103	0.109	1.115	0.405	1.431	2.644	1.717	2.329	2.017	1.113	1.673	1.228	0.193	0.179	0.149	0.122	0.122	0.138	0.111	2.01	0.95624
ATP6AP1	1.9	0	0	0.718	0	2.251	0.049	0.317	0	1.169	1.9	0.615	0.669	0.053	0.456	0.438	1.515	0.409	0.46	0.316	0.427	0.428	0.411	0	3.022	0.70092
ATP6AP1L	1.147	0	0	1.093	0	0.001	0.102	0.028	0.01	0.032	1.147	0.127	1.124	0.003	0.663	0.052	0.002	0.398	0.029	0.009	0.009	0.005	0.008	0	1.158	0.28588
ATP6AP2	1.006	0	0	1.007	0	1.004	0	1.03	0	0.078	1.006	0.706	1.015	0.091	0.011	0.103	0.005	0	0	0	0	0	0	0.005	1.093	0.3264
ATP6V0A1	1.671	0	0	2.069	0	1.546	0.131	0.567	1.518	0.955	1.671	0.121	1.13	0.24	0.041	0.152	1.27	1.212	3.176	1.197	0.808	1.633	0.712	0.033	2.9	0.99012
ATP6V0A2	2.297	0	0	1.087	0	1.053	0.004	0.03	0.028	0.429	2.297	0.729	0.033	0.724	0.715	0.726	0.032	0.429	0.033	0.004	0.027	0.001	0.032	0	2.452	0.52648
ATP6V0A4	0.163	0	0	0.318	0	0.001	0	0.244	0.515	0.011	0.163	0.101	0.108	0	0	0.098	0.469	0.127	0.889	0.238	0.241	0.342	0.239	0	0.474	0.18964
ATP6V0B	2.113	0	0	1.505	0	1.149	0	0.1	0.836	0.054	2.113	2.174	2.115	0.074	0.073	0.192	0.316	0.262	0.14	0.134	0.078	0.059	0.054	0.051	2.575	0.64668
ATP6V0C	3.053	0	0	2.531	0	1.296	0.002	0.033	1.052	0	3.053	2.852	2.266	0.867	0.866	0.867	1.621	1.006	0.203	0.203	1.195	0.995	1.192	0	4.556	1.18836
ATP6V0D1	1.917	0	0	1.584	0.795	1.319	0.627	0.693	0.647	2.516	1.917	3.008	1.852	0.67	1.54	1.766	2.011	1.196	1.731	0.703	0.628	0.674	0.69	0.01	3.142	1.26544
ATP6V0D2	1.357	0	0	0.509	0	0.503	0	0.522	1.021	0.524	1.357	0.747	1.507	0.091	0.494	0.594	0.511	0.611	0.523	0.524	0.519	0.506	0.505	0.507	2.267	0.62796
ATP6V0E1	2.669	0	0	1.425	0	2.159	0	1.231	0.111	1.299	2.669	1.211	2.225	0.084	0.623	0.517	0.153	0.32	0.472	0.366	0.176	0.171	0.171	0.004	2.122	0.80712
ATP6V0E2	2.297	0	0	0.091	0.087	1.082	0.72	0.297	0.488	0	2.297	0.886	1.389	0.299	0.388	0.769	0.388	0.087	0.297	0.298	0	0	0	0	3.375	0.6214
ATP6V1A	0.952	0	0	0.966	0	0.997	0	0.211	1.029	0.38	0.952	0.518	0.779	0	0	0	0	1.628	1.543	1.108	0.003	0.003	0.003	0	2.942	0.56056
ATP6V1B1	0.573	0	0	0.378	0	0.012	0	0	0.495	1.075	0.573	0.379	0.61	0	0	0.103	0	0.951	1.715	0.855	0	0.958	0.86	0	2.371	0.47632
ATP6V1B2	2.897	0	0	1	0	0.99	0.007	0.998	1.133	2.32	2.897	0.699	1.705	0.699	0	0.71	0	1.574	0.732	0.717	0.202	0.212	0.207	0.007	3.32	0.92104
ATP6V1C1	1.403	0	0	0.998	0	1	0.001	0.026	0.001	0.053	1.403	1.044	0.991	0.003	0.369	0	0.003	0.163	0.008	0.004	0.001	0	0.004	0.003	1.042	0.3408
ATP6V1C2	0.789	0	0	0.131	0	0.229	0	0.822	0.21	0.824	0.789	0.159	0.134	0.017	0.015	0.017	0.013	0.849	0.969	0.939	0.015	0.81	0.812	0	0.956	0.37996
ATP6V1D	2.92	0	0	1.972	0	1.009	0	0.023	0.157	3.25	2.92	0.054	0.072	0.049	0.039	1.928	0	1.906	1.621	1.021	0.023	0.032	0.048	0	3.376	0.8968
ATP6V1E1	2.284	0	0	2.227	0.715	1.548	0.506	1.789	1.27	0.513	2.284	2.271	1.558	1.273	0.55	1.277	0.536	1.512	1.259	0.535	0.027	0.546	0.537	0.533	2.212	1.11048
ATP6V1E2	1.982	0	0	1.005	0	1.037	0.054	1.034	1.992	1.01	1.982	0.985	0.98	0.976	0.96	0.966	0.055	2.01	1.037	0.97	0.967	0.995	0.997	0	2.756	0.99
ATP6V1F	2.37	0	0	0.622	0.038	1.637	0.007	0	0.022	0.137	2.37	1.653	0.419	0.167	0.919	1.345	0	1.276	0.251	0.352	0.16	0.16	0.1	0	1.443	0.61792
ATP6V1FNB	2.006	0	0	0.749	0.03	1.594	0.005	0	0.017	0.108	2.006	1.626	0.473	0.161	0.751	1.201	0	1.047	0.226	0.306	0.155	0.155	0.079	0	1.135	0.5532
ATP6V1G1	1.131	0	0	1.374	0.182	1.283	0	0.453	0.85	0.181	1.131	1.227	1.329	0.085	0.087	1.073	0.099	0.222	0.441	0.428	0.195	0.102	0.195	0.085	3.077	0.6092
ATP6V1G2	2.814	0	0	2.17	0.007	0.864	0.006	0.961	0.242	1.617	2.814	2.44	2.744	0.937	1.905	1.883	1.045	1.148	0.427	0.418	0.382	0.428	0.428	0	5.311	1.23964
ATP6V1G3	0.325	0	0	0.001	0	0.089	0	0.821	0.052	0.551	0.325	0.003	0.001	0	0	0.021	0.496	0.2	0.724	0.156	0.556	0.135	0.556	0.002	1.577	0.26364
ATP6V1H	2.388	0	0	1.601	0.001	1.065	0.616	0.952	1.539	0.616	2.388	1.064	1.459	0.639	0.058	0.115	1.02	2.172	1.23	1.051	0.053	0.053	0.053	0.001	1.36	0.85976
ATP7A	2.231	0	0	1.5	0	0.622	0.456	0.623	0.807	0.963	2.231	1.287	1.449	1.039	0.882	0.882	0.808	0.157	0.535	0.349	0	0	0	0	1.985	0.75224
ATP7B	2.678	0	0	0.986	0	0.088	0	0.938	1.102	0.976	2.678	1.108	0.996	0.023	0.843	0.841	0	0.946	0.017	0.017	0	0.017	0.017	0	1.043	0.61256
ATP8A1	0.971	0	0	0.982	0	0.978	0	1.204	0.004	0.893	0.971	0.98	0	0	0	0	0.982	1.246	0.861	0.86	0.98	0.983	0.979	0.981	2.657	0.70048
ATP8A2	1.43	0	0	0.01	0	0.011	0.062	0.026	0.028	0.06	1.43	0.62	1.428	0.463	1.023	0.463	0.003	1.355	0.009	0	0	0	0	0	0.036	0.33828
ATP8B1	0.748	0	0	2.123	0	0.796	0.004	3.223	2.628	4.2	0.748	0.904	0.923	0.727	0.705	0.732	1.982	3.125	3.139	2.671	1.559	1.515	1.678	0.366	5.285	1.59124
ATP8B2	3.376	0	0	0.675	0.002	0.028	0	1.132	1.596	1.406	3.376	3.093	1.867	1.471	1.784	1.448	0.033	1.538	1.339	0.397	0.001	0.007	0.003	0	3.608	1.1272
ATP8B3	2.388	0	0	1.822	0	1.376	0.002	1.217	0	1.051	2.388	1.759	2.867	0.972	1.157	1.234	0.092	0.971	1.131	1.04	1.04	1.037	1.041	0	2.91	1.0998
ATP8B4	2.116	0	0	1.234	0.009	1.055	0.227	1.286	1.175	1.751	2.116	1.388	1.847	1.1	1.282	0.781	0.228	1.173	0.7	0.623	0.228	0.228	0.228	0	0.757	0.86128
ATP9A	0.012	0	0	1.228	0.61	1.904	0	1.088	2.535	1.832	0.012	0.002	0.01	0	0	0.002	0.298	1.794	2.14	0.342	0.93	0.976	1.225	0.001	1.694	0.7454
ATP9B	1.016	0	0	0.996	0	1	0.991	0.85	0.996	1.715	1.016	0.995	1.014	0.985	0.848	0.862	0	1.023	1.225	1.22	0.986	0.99	0.992	0	1.305	0.841
ATPAF1	0.932	0	0	1.215	0.02	0.498	0.03	1.334	0.633	1.004	0.932	0.767	0.793	0.684	0.713	0.72	0.237	0.833	0.733	0.909	0	0.024	0.712	0	1.165	0.59552
ATPAF2	2.501	0	0	1.102	0.007	1.039	0.035	1.195	0.036	1.096	2.501	1.036	1.072	0.925	0.01	0.692	0.084	1.409	0.693	0.568	0.437	0.438	0.535	0	3.792	0.84812
ATPSCKMT	2.839	0	0	2.393	0.018	1.047	0.001	0.356	0.341	1.034	2.839	1.159	0.553	0.085	0.169	1.161	1.339	2.377	2.061	1.638	1.372	1.365	1.648	0.004	2.046	1.1138
ATR	2.002	0	0	1.928	0	2.2	0.297	0.95	2.148	0.956	2.002	1.355	1.408	0.625	0.86	0.359	1.3	0.55	2.025	1.93	0.01	0.309	0.308	0	2.383	1.0362
ATRAID	2.139	0	0	1.78	0	1.703	0.717	0.13	0.181	0.211	2.139	0.142	1.057	0.017	0.015	0.048	0.995	0.627	0.018	0.001	0.001	0.004	0.004	0	2.925	0.59416
ATRIP	2.601	0	0	1.436	0	1.784	0.925	0.499	0.165	0.622	2.601	2.546	2.594	0.166	0.165	0.166	0.272	0.598	0.5	0.061	0.061	0.318	0.332	0.165	2.254	0.83324
ATRN	0.998	0	0	1.021	0	1.093	0	0	1.368	0.552	0.998	1.189	1.186	0	0	0	1.396	0.549	0.958	0.551	0.552	0.552	0	0	1.024	0.55948
ATRNL1	0.005	0	0	0.986	0	0	0	0	0.005	0.078	0.005	0	0	0	0	0	0	1.17	0	0	0.991	0.993	0.991	0	0	0.20896
ATRX	0.001	0	0	0.082	0	0.993	0	0	0.001	0.001	0.001	0.001	0.001	0	0	0	0.001	0.2	0.001	0.001	0	0	0	0	0.003	0.05148
ATXN1	1.674	0	0	2.364	0	1.488	0	3.162	1.879	2.549	1.674	1.161	1.162	1.162	0.036	1.161	0.707	2.81	4.242	2.614	1.404	2.349	1.509	0.126	4.947	1.6072
ATXN10	0.13	0	0	0.817	0.105	1.484	0	0.607	0.061	0.437	0.13	0.025	0.026	0.026	0	0.114	0.906	0.371	1.696	1.2	0.96	0.023	0.333	0	1.298	0.42996
ATXN1L	1.186	0	0	1.109	0.053	1.113	0	0.246	1.42	1.275	1.186	1.108	1.185	0	0.078	0.002	0.181	1.496	0.113	0.113	0.032	0.11	0.113	0.033	2.08	0.56928
ATXN2	1.411	0	0	1.367	0.002	0.986	0	0.96	0.609	0.767	1.411	0.312	1.487	0.308	0.483	0.308	0.993	0.607	1.368	0.406	0.366	0.366	0.407	0	2.744	0.70672
ATXN2L	2.171	0	0	1.243	0	2.186	0.285	0.313	0	0.013	2.171	1.262	2.579	0.217	0.218	0.221	0.219	0.997	1.496	0.265	0	0.217	0.262	0	2.299	0.74536
ATXN3	0.01	0	0	1.348	0	1.333	0	0	0.005	1.011	0.01	1.344	1.379	0	0	0	1.354	0.427	0.046	0.348	0.35	0.351	0.35	0	1.357	0.44092
ATXN3L	0.124	0	0	0.007	0	0.17	0	0.222	0.004	0.851	0.124	0.12	0.123	0.112	0.11	0.113	0.028	0.178	0.955	0.85	0.113	0.957	0.484	0.008	0.543	0.24784
ATXN7	0.663	0.021	0.021	0.664	0	0.783	0	0.687	0.608	2.354	0.663	0.374	0.652	0	0	0	0.652	1.613	0.694	0.654	0	0.56	0.607	0.374	2.741	0.6154
ATXN7L1	1.007	0	0	1.199	0.147	1.18	0.416	0.555	0.416	1.429	1.007	0.999	1.008	0.416	0.415	0.419	0.064	0.178	0.639	0.638	0.417	0.206	0.418	0.022	2.64	0.6334
ATXN7L2	1.627	0	0	1.532	0	2.316	0	0.076	0.047	0.049	1.627	1.762	1.139	0.047	0.065	0.621	1.495	0.046	1.052	0.063	0.045	0	0	0.503	4.002	0.72456
ATXN7L3	1.879	0	0	0.577	0	0.498	0.016	1.942	0.134	1.365	1.879	2.907	2.254	0.784	1.281	1.802	0.654	1.687	1.303	1.678	0.656	1.219	1.224	0.016	3.596	1.17404
ATXN7L3B	0	0	0	0.996	0	0	0	0	0	0	0	0	0	0	0	0	0.002	0.019	0.238	0.223	0	0	0	0	1.014	0.09968
AUH	1.197	0	0	1.14	0	1	0	0.239	0.123	1.07	1.197	0.332	0.038	0.092	0.019	0.038	0.137	0.468	0.331	0.202	0.137	0.13	0.137	0.035	1.919	0.39924
AUNIP	1.085	0	0	1.288	0	1.491	0.035	0.248	0.013	0.517	1.085	2.003	0.166	0.011	0.092	0.951	0.101	0.512	0.723	0.691	0.216	0.115	0.122	0.1	2.222	0.55148
AUP1	2.641	0	0.019	0.097	0.174	0.079	0.186	0.484	0.293	0.473	2.641	1.448	2.357	0.006	1.176	0.179	0.372	0.782	1.579	0.55	0.161	0.168	0.166	0	1.745	0.71104
AURKA	2.53	0	0	1.469	0	1.001	0.986	1.085	1.384	1.32	2.53	1.795	1.431	1.128	1.469	1.953	0.991	1.822	1.894	1.532	0	0	0	0.989	1.446	1.1502
AURKAIP1	2.022	0	0	1.243	0	1.285	1.04	1.147	0.15	1.034	2.022	1.808	1.859	1.167	0.072	1.027	1.562	0.516	1.566	1.515	1.51	0.518	1.51	0.02	2.102	1.0678
AURKB	2.424	0.095	0.095	2.058	1.069	2.037	0.113	1.37	1.132	0.745	2.424	0.619	1.983	0.112	0.716	0.805	1.16	0.173	0.573	0.084	0.084	0.084	0.011	0.156	4.17	0.97168
AURKC	0.582	0	0	0.579	0	0.544	0.068	0.043	0.419	0.137	0.582	0.584	0.579	0.036	0.066	0.069	0.044	0.339	0.362	0.261	0	0	0.035	0	0.759	0.24352
AUTS2	0.038	0	0	0.233	0.002	0.032	0.479	0	0.517	0.517	0.038	0	0.012	0	0	0	0.528	0.516	0	0	0	0	0	0	0	0.11648
AVEN	1.095	0	0	1.48	0	0.949	0.152	0.497	0.004	0.61	1.095	1.092	0.581	1	0.57	1.091	0.885	1.064	1.935	1.597	0.558	0	0.557	0	1.926	0.74952
AVIL	1.608	0.002	0.155	0.366	0.296	0.367	0.245	1.955	1.051	0.398	1.608	2.291	1.842	1.56	0.603	1.801	0.62	1.14	1.723	1.031	0.021	0	0.171	0.011	1.789	0.90616
AVL9	1.901	0	0	2.439	0.703	1.759	0	0.67	1.687	2.902	1.901	2.181	1.854	1.143	1.842	1.14	2.024	1.253	2.606	1.837	0.675	0.676	0	0.002	4.11	1.4122
AVP	1.145	0	0	1.301	0.01	0.011	0.186	1.333	1.366	0.201	1.145	0.298	1.139	0	0	0.729	0	1.055	1.324	0.631	0	0	0.342	0	1.647	0.55452
AVPI1	2.604	0	0	1.583	0.039	1.359	0.032	2.786	1.21	0.169	2.604	1.308	2.426	0.312	0.28	0.447	1.096	1.468	0.955	0.953	0.074	0.074	0.957	0	2.306	1.00168
AVPR1A	0	0	0	0.043	0	0	0	0.021	0.962	0.002	0	0.037	0	0	0	0	0.001	0.171	0	0	0	0	0	0.001	0.001	0.04956
AVPR1B	0.486	0	0	0.003	0	0.014	0	0.034	0	0.129	0.486	0.064	0.109	0.056	0	0.545	0.037	0.794	0.043	0.029	0	0.002	0	0	1.408	0.16956
AVPR2	1.693	0	0	0.511	0	0.533	0.009	0.856	0.01	0.061	1.693	0.693	0.969	0.671	0.671	0.713	0.062	0.01	1.209	1.078	0.211	0.221	0.211	0.009	0.833	0.51708
AWAT1	0.284	0	0	0.438	0	0.827	0	0.272	0.504	0.031	0.284	0.022	0.022	0	0	0	0	0.281	0.297	0.028	0.017	0.017	0.262	0	0.064	0.146
AWAT2	0	0	0	0.003	0	0.003	0	0	0	1.807	0	0	0.003	0	0	0	0	1.794	0.001	0	0	0	0	0	1.548	0.20636
AXDND1	1.613	0	0	1	0	1.007	0	0.014	1.063	2.051	1.613	0.997	1.75	1.196	0.998	0.148	1.367	0.887	1.466	1.443	0.007	0.03	0.996	0.932	2.528	0.92424
AXIN1	2.062	0	0.849	0.891	0.002	1.461	0.078	1.09	0.086	0.86	2.062	2.066	2.074	0.97	0.969	0.978	0.008	0.862	0.868	0.852	0.857	0.858	0.861	0.008	3.163	0.9934
AXIN2	0.222	0	0	0.01	1.13	0.182	0.001	0	2.102	0.921	0.222	0.001	0.22	0.222	0.223	0.222	0.046	1.029	1.116	1.116	0.052	0.001	0.052	0.087	1.92	0.44388
AXL	2.886	0	0	1.303	0.031	1.04	0.054	1.882	1.285	2.123	2.886	2.215	2.262	0.955	0.947	1.019	0.951	2.707	1.789	1.789	1.792	1.792	1.794	0.96	3.354	1.51264
AZGP1	1.084	0	0	0.629	0.001	0.027	0.537	0.435	0.069	0.129	1.084	0.813	0.425	0.417	0.418	0.433	0.092	1.017	0.12	0.139	0.082	0.065	0.066	0	0.818	0.356
AZI2	0.991	0	0	0.995	0	0.986	0	1.125	0.106	0.001	0.991	0.992	0.001	0	0	0	0.15	1.705	0.999	0.995	0	0	0.987	0.991	2.907	0.59688
AZIN1	1.998	0	0	2.051	0	1.923	0.101	0.838	0.166	1.044	1.998	2.015	0.972	0.032	0.949	0.953	0.067	1.57	1.135	1.048	0.12	0.078	1.048	0.025	2.447	0.90312
AZIN2	1.56	0	0	1.048	0.044	1.086	0.044	0.879	0.362	0.137	1.56	1.45	0.795	0.515	0.684	0.47	0.456	1.301	1.336	0.354	0.416	0.307	0.414	0.414	2.366	0.71992
AZU1	0.511	0	0	0.114	0	0.328	0.011	0.382	0.075	0.275	0.511	0.295	1.25	0.091	0.016	0.083	0.297	0.086	0.108	0.086	0.091	0.024	0.09	0.055	0.404	0.20732
B2M	1.877	0	0	1.697	0.301	1.687	0	0.817	1.364	0.685	1.877	0.845	0.861	0.665	0.659	0.692	0.344	0.39	0.799	0.801	0.353	0.359	0.353	0.304	2.64	0.8148
B3GALNT1	0.019	0	0	0	0	0.018	0	0.8	0.018	0.655	0.019	0	0.018	0	0	0	0.109	2.428	1	0.987	0.018	0.801	0.11	0	1.123	0.32492
B3GALNT2	1.518	0	0	0.977	0	0.98	0	1.132	1.558	1.659	1.518	1.136	1.513	0.979	0.982	0.986	0.973	1.206	1.22	1.117	1.203	1.126	1.132	0.962	2.16	1.04148
B3GALT1	0	0	0	0.987	0	0.001	0	0	0.802	0.052	0	0	0	0	0	0	0.001	0.205	0.116	0.001	0	0	0	0	0.051	0.08864
B3GALT2	0.028	0	0	0.022	0	0.377	0	0.017	0.013	0.011	0.028	0.016	0.025	0.007	0.008	0.008	0.022	0.017	0.208	0.23	0.011	0.011	0.008	0.007	0.203	0.05108
B3GALT4	3.788	0	0	2.782	0.146	0.407	0	1.183	0.029	1.697	3.788	2.318	2.362	1.39	0.972	1.75	1.006	0.583	1.38	0.329	0.329	0.328	0.33	0.049	3.539	1.2194
B3GALT5	0.005	0	0	1.369	0	0.797	0.872	0	0.532	1.507	0.005	0.001	0.557	0	0	0.005	0.557	0.532	2.613	2.085	2.499	1.298	0.695	0.558	0.695	0.68728
B3GALT6	1.446	0	0	0.059	0	0.18	0.007	0.705	0.668	0.572	1.446	1.357	1.383	0.198	0.015	0.323	1.043	0.37	0.746	0.361	0.333	0.112	0.355	0.122	1.772	0.54292
B3GAT1	0.253	0	0	0.149	0	0	0	0	0.105	0.105	0.253	0.104	0.275	0.104	0	0.104	0	0.106	0	0	0	0	0	0	0.714	0.09088
B3GAT2	0.931	0	0	0.936	0	0.001	0	0.005	0.167	0	0.931	0.027	0.934	0	0	0	0	0.002	0.314	0	0	0	0	0	0	0.16992
B3GAT3	2.528	0	0	1.811	0	2.275	1.224	1.858	1.676	1.562	2.528	1.544	1.284	1.236	1.282	1.449	1.242	1.03	1.355	1.106	0.117	0.012	1.148	0.98	2.663	1.2764
B3GLCT	0.818	0	0	2.986	0	0.179	0	1.058	1.078	0.977	0.818	0.818	0.816	0.747	0.747	0.818	0	1.058	0.984	0.895	0.151	0.151	0.89	0	1.045	0.68136
B3GNT2	0.452	0	0	1.037	0	0.013	0.003	0.047	1.859	1.822	0.452	0.108	0.448	0.148	0.105	0.149	0	1.169	0.037	0.037	0.002	0.03	0.002	0	2.372	0.41168
B3GNT3	0.394	0	0	1.157	0	0.877	0.006	2.087	0.839	0.882	0.394	0.322	1.359	0.035	0.045	0.302	0	1.005	1.9	0.989	1.574	0.842	1.577	0	1.511	0.72388
B3GNT4	3.144	0	0	0.644	0.013	0.225	0.017	0.023	0	0.793	3.144	0.897	1.52	0.916	0.252	0.274	0.013	0.216	0.905	0.007	0.213	0.006	0.008	0	1.139	0.57476
B3GNT5	2.901	0	0	1.333	0	1.179	0.097	1.521	1.457	1.884	2.901	1.036	1.442	0.344	1.038	0.442	1.618	2.774	1.902	1.812	2.102	1.358	1.515	0.549	3.174	1.37516
B3GNT6	3.065	0	0	1.253	0	0.392	0.105	0.654	0.662	1.149	3.065	2.261	2.424	1.025	0.276	1.422	0	1.193	2.095	1.467	1.029	0.815	1.096	0	2.204	1.10608
B3GNT7	0.005	0	0	0.469	0.122	0.458	0	0.47	0.448	0.428	0.005	0	0.143	0	0	0	0.122	0.443	1.266	0.736	0	0	0	0.242	1.426	0.27132
B3GNT8	1.774	0	0	1.103	0	0.717	0.473	0.284	0.271	1.111	1.774	1.221	1.265	0.023	0.75	0.749	0.117	0.036	0.412	0.293	0.286	0.279	0.285	0	2.411	0.62536
B3GNT9	0.293	0	0	0.068	0	1.094	0.091	0.019	0.289	0.269	0.293	0.334	0.668	0.072	0.07	0.074	0.381	0.208	0.201	0.191	0.091	0.004	0.089	0	2.834	0.30532
B3GNTL1	2.19	0	0	1.815	0	0.037	0	1.939	1.667	1.682	2.19	0.975	2.18	0.956	0.238	1.757	0.11	1.889	1.903	1.778	1.042	1.773	1.882	0	3.329	1.25328
B4GALNT1	0.614	0	0	0.09	0	1.094	0.004	0.025	0.929	0.004	0.614	0.062	1.58	0.009	0.01	0.02	1.222	0.162	0.025	0.001	0	0	0	0.001	0.032	0.25992
B4GALNT2	0.876	0	0	0.803	0.018	0.033	0.003	0.583	0.867	0.796	0.876	0.535	0.595	0.396	0.523	0.529	0	0.834	1.198	0.515	0.757	0.512	0.757	0	0.941	0.51788
B4GALNT3	0.203	0	0	0.233	0.048	0.107	0	0.028	0.145	0.729	0.203	0.194	0.184	0.168	0.183	0.193	0.001	0.704	0.76	0.703	0.168	0.026	0.026	0.001	1.268	0.251
B4GALNT4	0.938	0	0	0.768	0	1.351	0.004	0.885	0.054	0.071	0.938	1.089	0.61	0.296	0.3	0.497	1.069	0.998	1.159	0.469	0.386	0.435	0.385	0	1.722	0.57696
B4GALT1	1.916	0	0	1.106	0	1.213	0	2.17	1.466	1.815	1.916	1.047	1.813	0.715	0.357	0.827	1.114	1.57	1.117	1.108	0.762	1.091	0.676	1.603	4.36	1.19048
B4GALT2	1.676	0	0	1.312	0	0.872	0	0.092	0.974	0.044	1.676	1.721	1.677	0.074	0.074	0.247	0.317	0.205	0.15	0.143	0.079	0.053	0.046	0.041	2.209	0.54728
B4GALT3	3.513	0	0	1.813	0	2.71	0.047	0.895	0.12	1.321	3.513	2.457	3.35	0.551	0.527	1.446	1.256	0.677	1.518	0.873	0.871	0.061	0.062	0	3.711	1.25168
B4GALT4	0.961	0	0	2.125	0	1.306	0.001	0.014	0.003	0.141	0.961	0.011	0.011	0.007	0.952	0.141	1.103	0.568	0.747	1.006	0.011	0.011	0.003	0.003	2.125	0.48844
B4GALT5	4.32	0	0	2.169	0.077	1.022	0.982	1.948	1.641	2.171	4.32	1.999	1.802	0.625	1.995	1.01	1.109	1.893	2.632	2.263	1.178	1.251	0.526	0.015	3.366	1.61256
B4GALT6	1.47	0	0	1.058	0	0.001	0.872	0.8	0.812	0.83	1.47	0.369	0.816	0.368	0.37	0.585	0.394	0.98	1.67	0.827	0	0	0.805	0.392	2.423	0.69248
B4GALT7	1.913	0	0	1.62	0	0.871	0	0.08	0.096	0.029	1.913	1.724	2.282	0.076	0.004	0.987	0.032	0.247	1.707	1.603	0.001	0.004	1.026	0.024	2.693	0.75728
B4GAT1	2.824	0	0	2.754	0.77	0.587	0.492	1.573	0.635	2.832	2.824	2.681	2.822	0.505	0.509	2.313	1.466	0.615	1.803	0.722	0.737	0.476	0.476	0.006	2.721	1.32572
B9D1	3.062	0	0	2.237	0.977	1.997	1.067	1.018	0.098	1.208	3.062	0.356	2.715	0.355	0.337	0.354	1.675	2.024	2.414	2.319	0.665	1.975	0.647	0	5.114	1.42704
B9D2	2.492	0	0	1.234	0	1.222	0.084	1.234	0.098	1.223	2.492	1.586	1.359	0.921	0.895	0.894	0.1	1.958	1.923	1.577	0.89	0.888	0.891	0	3.371	1.09328
BAALC	0.057	0	0	0.143	0	0	0.009	0.067	0.715	0.738	0.057	0.158	0.181	0.134	0	0.047	0.098	0.877	0.664	0.096	0.009	0	0.096	0.932	1.355	0.25732
BAAT	1.218	0	0	1.499	0	0.525	0.005	0	0.769	0	1.218	0.68	0.862	0.306	0.661	0.664	0.961	1.531	0.867	0.385	0	0	0	0	0.857	0.52032
BABAM1	3.816	0	0	1.59	0	2.064	0	1.97	1.23	1.435	3.816	3.296	2.457	1.315	1.368	2.04	1.067	1.317	1.509	1.349	1.342	1.071	1.344	0	3.405	1.55204
BABAM2	2.548	0	0	1.238	0	1.158	0.962	1.668	1.406	3.089	2.548	2.353	2.455	0.4	1.356	1.443	0.029	2.759	1.21	1.754	0.024	0.421	0.431	0.025	3.942	1.32876
BACE1	0.451	0	0	0.45	0	1.435	1.039	0.596	0.375	0.402	0.451	0.022	0.242	0.001	0	0.221	0.448	0.74	0.599	0.597	0.594	0.595	0.596	0	2.363	0.48868
BACE2	0.74	0	0	0.396	0.002	0.823	0.001	1.066	0.335	2.254	0.74	0	0.443	0	0	0	0	0.885	0.397	0	0.399	0	0.397	0	1.851	0.42916
BACH1	1.944	0	0	1.004	0	0.006	0	1.019	1.001	2.72	1.944	1.454	2.555	1.468	1.457	1.474	1.176	2.323	2.141	1.275	1.085	1.013	1.108	0.051	2.46	1.22712
BACH2	2.172	0	0	2.732	0	1.2	1.005	1.242	1.888	3.467	2.172	1.937	2.149	1.743	1.892	1.914	1.181	1.809	2.041	1.903	0.75	0.745	0.934	1.008	2.532	1.53664
BAD	2.956	0	0	1.325	0.354	1.496	0.362	1.015	0.386	0.477	2.956	1.636	0.991	0.044	0.406	0.512	1.127	0.65	1.401	1.072	0.108	0.099	0.113	0	3.341	0.91308
BAG1	2.265	0	0	1.396	0	1.97	0	0.875	0.416	1.381	2.265	1.393	0.46	0.079	0.417	0.455	1.235	0.404	1.377	1.31	0.142	0.132	0.303	0.022	1.619	0.79664
BAG2	1.892	0	0	1.028	0	1.003	0	0.913	0.019	0.011	1.892	0.005	0.004	0.003	0.027	0.906	0.01	2.406	0.939	1.031	0.001	0.998	0.001	0.001	2.028	0.60472
BAG3	2.107	0	0	2.2	0.021	1.115	0.084	1.392	0.711	1.94	2.107	1.614	2.137	0.618	0.615	0.615	1.596	2.256	2.295	2.015	2.016	2.131	2.132	0.318	2.358	1.37572
BAG4	1.426	0	0	0.24	0	1.013	0	0.001	0.209	0.006	1.426	0.239	0.31	0.211	0.243	0.35	0.01	0.222	0.838	0.036	0.001	0	0	0	1.759	0.3416
BAG5	0.099	0	0	1.399	0.011	0.387	0.01	0.824	0.01	0.25	0.099	1.106	0.242	0.01	0.01	0.01	0.82	0.25	1.787	0.828	0.319	0.098	0.098	0.111	1.444	0.40888
BAG6	3.522	0	0	1.651	0	1.35	0.117	2.291	0.142	0.969	3.522	2.595	2.231	2.691	1.577	2.075	1.138	0.922	0.813	0.811	0.06	0.067	0.865	0.001	5.222	1.38528
BAGE2	0.002	0	0	0.002	0.002	0.002	0.002	0	0.169	0.828	0.002	0	0.993	0.002	0.002	0.002	0	0.426	0	0.317	0	0.031	0	0	0.002	0.11136
BAHCC1	1.982	0	0	1.754	0.993	0.558	0.906	1.077	0.2	1.068	1.982	1.327	1.813	0.104	1.014	1.018	1.19	0.723	2.325	0.689	0.672	0.684	1.386	0.683	2.496	1.06576
BAHD1	1.317	0	0	0.446	0.096	0.69	0	0.569	0.064	0.03	1.317	0.336	1.632	0	0	0	0.08	1.554	1.357	0.519	0.017	0.002	0.002	0	2.519	0.50188
BAIAP2	3.017	0	0	2.846	0	0.263	1.049	1.067	0.837	1.07	3.017	2.816	2.923	1.073	1.134	1.878	1.03	1.059	2.856	1.873	1.145	1.895	1.859	0	2.903	1.5044
BAIAP2L1	1.378	0	0	1.908	0.285	2.079	0	1.147	0.869	0.38	1.378	1.375	0.396	0.393	0.287	0.287	0.969	0.383	0.628	0.39	0.328	0.328	0.389	0	1.141	0.66872
BAIAP2L2	1.001	0	0	0.274	0.059	0.081	0.017	0.37	0.951	1.022	1.001	1.408	1.409	0.036	0.154	0.058	0.081	1.213	0.364	0.29	0.092	0.274	0.364	0.002	1.461	0.47928
BAIAP3	1.692	0	0	0.829	0.661	0.89	0.667	0.282	0.08	0.336	1.692	1.232	1.535	0.122	0.125	0.126	0.272	0.123	0.656	0.611	0.08	0.282	0.121	0	2.391	0.5922
BAK1	1.851	0	0	2.034	0	1.492	0	1.576	0.499	0.499	1.851	2.728	2.333	0.508	0.5	0.499	1.533	0.585	1.628	0.794	0.771	0.768	0.596	0	4.315	1.0944
BAMBI	1.949	0	0	1.648	0.647	0.55	0.005	0.968	0.108	0.09	1.949	0.419	1.358	0.075	0.027	0.356	0.044	0.38	0.718	0.599	0.324	0.037	0.087	0.026	2.382	0.58984
BANF1	2.301	0	0.409	2.073	1.401	1.08	1.402	1.807	0.034	1.274	2.301	1.823	2.706	0.698	0.492	1.748	0.992	0.602	1.883	0.7	0.7	0.298	0.699	0.003	2.635	1.20244
BANF2	0.892	0	0	0.037	0.232	0.54	0.002	0.424	0.215	0.172	0.892	0.468	0.074	0	0	0	0.001	0.269	0.552	0.551	0.037	0.554	0.48	0	0.877	0.29076
BANK1	0	0	0	0.253	0	1.357	0	0.953	0.349	0	0	0	0	0	0	0	0.22	0.22	0.034	0.027	0	0	0	0	0.733	0.16584
BANP	2.527	0	0	0.99	0.998	1.966	0.985	0.987	0.995	1.611	2.527	1.745	2.427	1.693	1.685	1.945	0	2.39	1.43	0.884	0.004	0.008	0.006	0	4.669	1.29888
BAP1	1.484	0	0	0.002	0	1.037	0.182	0.009	0.255	0.259	1.484	0.19	1.476	0	0.001	0.01	0	0.043	0.261	0.26	0.006	0.001	0	0	1.314	0.33096
BARD1	0.001	0	0	0.982	0	0.998	0	0.086	0.187	0.961	0.001	0	0.001	0	0	0	0	0.143	0	0	0	0	0	0	1.625	0.1994
BARHL1	1.129	0	0	1.576	0	0.975	0	0	0.003	0.003	1.129	0.156	1.575	0.002	0	0.15	0	0.199	1.12	0.296	0.112	0.295	0.261	0	2.448	0.45716
BARHL2	0.001	0	0	0.741	0	0	0.002	0	0.183	0	0.001	0.001	0.744	0.742	0.001	0.001	0	0	0.028	0	0	0	0	0	0.742	0.12748
BARX1	1.809	0	0	0.005	0	0.006	0	0.701	0.514	0.001	1.809	0.584	1.924	0.584	0.7	0.716	0	0.409	0.637	0.399	0	0	0	0	0.59	0.45552
BARX2	0.468	0	0.47	0.552	0.473	1.739	0.225	0	1.03	0	0.468	0.519	0.469	0	0	0	0	0.562	0.032	0.03	0	0	0	0	0.002	0.28156
BASP1	0.153	0	0	0.203	0.399	0.011	0.171	0.744	0.034	1.182	0.153	0.001	0.001	0.001	0.001	0.153	0.123	1.167	0.716	0.535	0.351	0.351	0.351	0.121	2.658	0.3832
BATF	0.571	0	0	1.181	0	1.354	0.777	0.84	1.462	1.444	0.571	0.396	0.613	0.398	0.395	0.466	0	0.809	0.397	0.393	0.394	0.529	0.395	0	1.515	0.596
BATF2	2.723	0	0.001	0.991	0	1.954	0.022	0.938	1.07	0.942	2.723	2.243	2.712	0.019	1.006	0.321	0.751	1.067	0.925	0.672	0.504	0.505	0.506	0.01	3.379	1.03936
BATF3	0.451	0	0	1.403	0	1.077	0.096	0.964	0.272	0.775	0.451	1.219	1.565	0.231	0.238	0.349	0.381	1.431	1.272	0.383	0.38	0.343	0.475	0.003	1.434	0.60772
BAX	2.771	0	0	1.515	0.023	1.323	0.592	1.752	1.126	1.73	2.771	2.804	2.31	0.917	1.006	2.033	0.151	1.757	1.878	0.881	0.872	0.874	0.873	0	2.469	1.29712
BAZ1A	1.037	0	0	2.005	0	0.93	0	0.138	0.17	0.459	1.037	0.111	0.111	0.111	0	0.111	1.105	0.831	1.063	1.054	0.111	0.111	1.037	0.001	2.374	0.55628
BAZ1B	1.266	0	0	2.119	0.002	1.185	0.054	0.139	0.057	0.675	1.266	1.097	0.068	0.066	0.096	0.165	0	0.073	1.15	0.088	0.034	1.063	0.011	0	3.359	0.56132
BAZ2A	3.632	0	0	2.309	1.018	1.549	0.003	1.529	0	2.351	3.632	2.863	1.598	1.664	0.149	1.674	0.99	0.249	1.131	1.125	0	0.128	0.003	0.028	3.659	1.25136
BAZ2B	2.297	0	0	1.571	0	1.66	0	0.573	1.341	1.359	2.297	1.001	1	0.363	0.364	1.339	1.359	1.634	1.077	1.054	0.572	0.58	0.274	1	3.479	1.04776
BBC3	2.354	0	0	1.939	0.062	1.556	1.666	2.282	1.34	2.556	2.354	2.318	2.134	1.265	1.899	2.115	1.733	2.357	3.028	2.9	1.452	2.949	1.911	0.48	4.442	1.88368
BBIP1	1.326	0	0	1.021	0	1.102	0	1.226	0.377	1.348	1.326	1.008	1.317	0.015	0.99	1.02	0	0.529	1.03	0.01	0.01	0	0.01	0	3.048	0.66852
BBOF1	1.051	0	0	1.727	0	1.208	0	1.752	0.728	1.499	1.051	0.02	0.047	0	0	0	0	0.994	1.014	0.995	0.065	0.065	0.065	0	3.271	0.62208
BBOX1	0	0	0	0	0	0	0	0.035	0.461	0.145	0	0	0	0	0	0	0	0.909	0.393	0	0	0	0	0	0.142	0.0834
BBS1	1.15	0	0	1.123	0.007	1.11	1.017	1.015	0.002	1.246	1.15	1.142	1.105	0.011	0.002	1.008	0.232	0.151	1.14	0.002	0.002	0.002	0.003	0.002	1.914	0.58144
BBS10	1.294	0	0	1.213	0	0	0.001	0.854	0.007	1.511	1.294	0.291	0.298	1.217	0.29	0.297	0.001	1.185	1.15	1.989	0.989	0.371	0.369	0	3.434	0.7222
BBS12	2.959	0	0	1.025	0	1.045	0.045	0.973	0.375	0.957	2.959	1.461	2.045	1.359	1.561	1.028	0.513	0.829	0.764	0.265	0.163	0.102	0.102	0.162	2.707	0.93596
BBS2	1.552	0	0	1.033	0.076	1.133	0	1.676	0.467	1.617	1.552	1.336	1.137	0.265	0.245	0.27	0.534	2.194	0.129	0.126	0.002	0.058	0.055	0.009	2.567	0.72132
BBS4	1.328	0	0	1	0.35	1.378	0	0	0.058	0.079	1.328	1	0.595	0	0	0	0.99	1.344	0.001	0	0	0	0	0	1.388	0.43356
BBS5	1.18	0	0	1.134	0.141	1.13	0.001	0.266	1.633	1.074	1.18	0.306	1.149	0.153	0.153	0.188	0.141	1.167	0.268	0.001	0	0	0	0	2.683	0.55792
BBS7	1.111	0	0	1.047	0	1.04	0.012	0.087	0.568	0.026	1.111	0.068	1.072	0.065	0.062	0.189	1.011	0.12	0.886	0.008	0.004	0	0.004	0.002	1.699	0.40768
BBS9	1.009	0	0	1.263	0	1.084	0.223	0.004	0.922	0.427	1.009	1.018	0.269	0	1.005	0.006	0.01	0.609	0.362	1.005	0	0.265	0	0	1.607	0.48388
BBX	0	0	0	1.005	0	1.931	0.995	0.91	0.404	0.838	0	0	0.089	0	0	0	0.998	2.008	1.005	0.816	0	0	0	0	2.08	0.52316
BCAM	0.931	0	0	0.787	0	0.327	0.557	0.161	0.066	0.277	0.931	1.126	0.82	0.078	0.178	0.17	0.127	0.95	0.998	0.659	0.137	0.138	0.137	0.031	2.687	0.49092
BCAN	1.832	0	0.001	0.964	0.108	0.802	0.519	1.619	0.494	0.909	1.832	1.567	1.366	0.66	0.963	1.128	0.077	0.793	0.808	0.765	0.378	0.76	0.701	0.016	1.417	0.81916
BCAP29	1.336	0	0	1.316	0	3.294	0	0.704	0.013	1.31	1.336	1.002	1.326	0.004	0.005	0.011	2.019	0.762	0.968	1.358	0.369	0.368	0.368	0.348	2.822	0.84156
BCAP31	0.933	0	0	0.154	0	1.007	0	0	0	0.054	0.933	0.097	0.989	0	0.054	0.054	0.132	0	1.356	0.914	0.054	0.912	0.054	0	2.841	0.42152
BCAR1	1.4	0	0	2.045	0.08	0.81	1.356	1.961	1.636	2.338	1.4	0.309	2.163	0.074	0.074	0.074	2.1	1.305	2.985	2.203	2.939	1.503	1.532	0.839	4.891	1.44068
BCAR3	2.824	0	0	2.766	0	3.614	0.939	2.057	2.309	2.89	2.824	1.1	1.808	0.992	0.628	1.251	2.359	2.236	3.265	1.549	1.536	2.139	1.157	1.045	3.805	1.80372
BCAS1	1.82	0	0	1.347	0.014	0.831	0	0.906	1.27	0.552	1.82	1.03	0.409	0.363	0.362	0.987	0.014	1.722	0.923	0.877	0.86	0.867	0.871	0.013	0.014	0.71488
BCAS2	1.173	0	0	1.003	0.988	1.989	0.991	1.219	0.994	1.148	1.173	1.363	1.172	1.161	1.143	1.16	0.989	1.006	1.004	1.004	0.012	0.001	0.001	0	1.004	0.86792
BCAS3	1.092	0	0	1.968	0	1.973	0.984	1.67	1.405	0.692	1.092	2.167	1.055	0	0	0.957	1.211	0.946	0.976	0.005	0.356	0	0	0	3.155	0.86816
BCAS4	3.161	0	0.999	2.12	0.15	0.87	0.756	0.794	1.099	0.814	3.161	0.253	1.13	0.219	0.121	0.133	1.005	0.477	0.526	0.2	0.141	0.141	0.141	0.038	2.04	0.81956
BCAT1	2.86	0	0	1.455	0.457	1.002	0.455	0.052	1.785	2.821	2.86	1.031	2.163	1.03	0.946	1.396	0.878	3.726	1.084	1.456	0.035	0.966	0.455	0.004	4.575	1.33968
BCAT2	2.151	0	0	2.045	0.002	1.532	1.317	1.332	0.708	0.744	2.151	1.731	2.034	0.51	0.376	1.713	0.358	0.702	2.031	0.608	0.916	0.976	0.976	0	3.093	1.12024
BCCIP	1.714	0	0	1.031	0	1.016	0	0.071	1.237	0.325	1.714	1.043	0.711	0.625	0.623	2.317	0.99	1.806	1.241	1.234	1.013	1.01	1.013	0	2.237	0.91884
BCDIN3D	0.279	0	0	1.223	0	1.552	0	0.708	0.498	0.477	0.279	1.175	1.699	0.168	0.163	0.931	0	0.792	0.167	0.032	0.164	0	0	0	2.131	0.49752
BCHE	0	0	0	0	0	0	0	0.042	0.64	1.218	0	0.004	0	0	0	0	0.003	0	0.002	0	0	0	0	0.003	0.288	0.088
BCKDHA	3.096	0	0	1.617	0	2.125	0.062	0.559	0.451	1.447	3.096	2.669	1.957	0.141	0.633	0.633	0.998	0.242	1.654	0.649	0.578	0.579	0.579	0	2.922	1.06748
BCKDHB	0.238	0	0	1.208	0	2.054	0	0.319	0.001	0.338	0.238	0.219	1.232	0	0	1.199	0.319	0.698	0.322	0.218	0.223	0.24	0.241	0.294	1.343	0.43776
BCKDK	3.692	0	0	2.258	0	1.12	0.006	0.88	0.333	1.442	3.692	2.413	3.886	0.428	0.027	0.846	0.659	1.723	1.127	0.194	0.029	0.15	0.151	0	4.254	1.1724
BCL10	1.86	0	0	2.994	0.324	0.703	0.147	1.596	0.265	2.968	1.86	1.725	1.856	1.321	1.425	1.547	1.236	2.752	2.607	1.622	1.589	1.636	1.633	0.509	4.744	1.55676
BCL11A	0	0	0	0.141	0	0.101	0	0	0.258	0.231	0	0	0.14	0	0	0	0	0.356	0.131	0	0	0	0	0	0.141	0.05996
BCL11B	0	0	0	1.568	0	0.001	0	0.001	0.032	0	0	0	0	0	0	0	0.024	0.318	0.001	0.001	0	0	0	0	0	0.07784
BCL2	0.294	0	0	0.039	0	1.041	0.037	0.374	0.362	0.406	0.294	0.854	0.039	0.038	0.037	0.037	0.042	0.389	0.371	0.369	0.364	0.364	0.364	0.004	1.338	0.29828
BCL2A1	1.115	0	0	1.975	0	0.048	0	0	2.093	1.026	1.115	1.138	2.173	0.645	0.003	0.682	0	1.652	1.237	0.082	0.013	0	0	0.996	1.985	0.71912
BCL2L1	2.36	0	0.001	1.302	0	0.966	0.001	1.482	1.445	2.032	2.36	1.192	0.856	0.614	0.579	0.613	0.53	1.361	2.057	0.991	0.658	0.992	1.193	0	4.259	1.11376
BCL2L10	1.231	0	0	1.665	0.311	0.361	0	2.372	0.769	3.288	1.231	1.07	1.504	1.063	0.444	1.061	1.245	2.288	1.91	1.905	0.545	0.917	1.331	0	3.335	1.19384
BCL2L11	0.668	0	0	1.093	0.998	0.035	0	1.151	0.263	1.515	0.668	0.288	0.288	0.252	0	0.288	0.035	0.409	0.147	0.074	0.074	0.147	0.074	0	2.21	0.42708
BCL2L12	2.835	0	0	0.727	0.477	0.484	0.192	0.727	0.423	0.998	2.835	1.95	0.503	0.551	0.219	1.799	0.66	1.044	1.717	0.782	0.725	0.733	0.735	0.189	3.08	0.9754
BCL2L13	2.315	0	0	2.228	0.718	1.612	0.995	2.781	1.789	1.667	2.315	2.293	1.609	1.785	1.088	1.782	1.02	2.069	1.719	1.055	0.027	1.02	1.055	1.022	2.383	1.45388
BCL2L14	0	0	0	0.002	0.002	1.575	0.061	0.227	0.298	0.168	0	0.483	0.386	0	0	0.482	0.423	0.887	0.131	0.064	0.054	0.054	0.122	0.061	1.306	0.27144
BCL2L15	1.529	0	0	0.36	0	1.407	0.002	0.308	0.02	0.832	1.529	0.955	1.258	1.012	0.219	0.312	0.3	1.12	1.405	0.987	0.003	0.003	0.003	0.005	1.92	0.61956
BCL2L2	3.324	0	0	2.305	0	1.618	0.023	0.228	0.261	0.226	3.324	2.059	3.058	0.525	0.524	1.029	1.045	1.52	0.227	0	0	0	0	0	3.192	0.97952
BCL2L2-PABPN1	3.314	0	0	2.306	0	1.62	0.023	0.227	0.26	0.226	3.314	2.055	3.049	0.525	0.524	1.027	1.044	1.518	0.226	0	0	0	0	0	3.191	0.97796
BCL3	3.29	0	0	2.861	0	1.439	0.029	1.926	1.61	4.369	3.29	3.226	2.987	1.581	2.534	2.234	3.291	2.318	4.003	2.23	1.725	2.404	2.414	1.429	5.44	2.2652
BCL6	2.632	0	0	1.689	0.683	0.718	0	0.999	1.8	0.36	2.632	1.53	2.65	0	0.998	2.514	1.264	1.95	1.097	1.048	1.062	1.094	1.64	0.274	3.746	1.2952
BCL6B	2.482	0	0	1.66	0.202	1.77	0	0.53	0.64	3.628	2.482	2.441	1.268	0.397	0.322	0.397	1.089	1.714	1.619	0.451	0.709	0.555	0.554	0	4.476	1.17544
BCL7A	0.267	0	0	0.564	0	0.914	0.001	0.166	0.194	0.229	0.267	0.156	0.323	0.004	0.009	1.016	0.129	0.336	1.325	0.141	0.159	0.159	0.141	0	2.382	0.35528
BCL7B	3.203	0	0	2.052	0.022	2.336	0.626	1.62	0.665	0.32	3.203	1.472	0.77	0.771	1.113	1.827	0	0.851	1.981	1.024	0.392	0.83	0.124	0	3.693	1.1558
BCL7C	2.496	0	0	1.892	0.004	2.015	0.023	1.301	0.249	0.896	2.496	0.931	2.497	0.175	0.262	0.499	1.06	0.266	1.195	0.904	0.002	0.886	0.889	0	3.445	0.97532
BCL9	0.863	0	0	2.086	0.008	0.016	0	1.017	1.562	0.854	0.863	0.852	0.855	0.854	0.854	0.854	0.854	1.036	1.637	1.622	0.853	1.85	1.855	0	1.914	0.92636
BCL9L	3.934	0	0	1.449	0.001	0.423	0.259	3.415	1.509	2.574	3.934	3.656	3.787	1.952	2.472	2.466	1.253	2.464	3.132	2.533	2.43	2.528	2.443	0.899	4.73	2.16972
BCLAF1	1.435	0	0	1.061	0	0.996	0	0.728	0.13	1.146	1.435	1.322	0.407	0.172	0.331	0.116	0.999	0.132	0.792	0	0	0	0	0	3.86	0.60248
BCLAF3	0.679	0	0	0.991	0	0	0	0.092	0.029	0.005	0.679	0.983	0.006	0	0	0.004	0.992	0.571	0.005	0.005	0.012	0.005	0.005	0	0.994	0.24228
BCO1	0.466	0	0	0.078	0	1.176	0.019	0.863	2.297	0.698	0.466	0.035	0.228	0.019	0.019	0.791	0.034	1.368	1.201	0.019	0.019	0.019	0.019	0	1.248	0.44328
BCO2	0.133	0	0	0.911	0.049	0.811	0	1.313	1.025	0.897	0.133	0.071	0.013	0.021	0.02	0.022	0.338	1.242	0.813	0.704	0.287	0.287	0.326	0.297	1.232	0.4378
BCOR	1.353	0	0	2.528	0	0.002	0	0.712	0	1.141	1.353	0.387	1.28	0.387	0.757	0.635	0	0.797	1.218	0.578	0.712	0.325	0.58	0.809	1.407	0.67844
BCORL1	1.468	0	0	1.032	0	1.001	0	0.023	0.001	0.004	1.468	1.44	1.47	0	0.001	1.387	1.061	0.023	0.002	0.002	0.035	0.034	0.035	0	1.051	0.46152
BCR	1.153	0	0	0.071	0	0.069	0.014	0.204	0.008	0.906	1.153	1.675	0.226	0.812	0.057	0.156	0	0.293	0.218	0.019	0.019	0.019	0.084	0	2.097	0.37012
BCS1L	0.348	0	0	1.608	0.937	1.476	0.007	0.025	0.161	0.456	0.348	1.29	1.309	0.282	0.282	0.287	0.012	0.42	0.434	1.241	0.025	0.007	0.025	0	3.058	0.56152
BDH1	2.123	0	0	2.127	0	0.999	0.785	1.453	0.986	1.914	2.123	1.631	1.95	0.942	0.943	0.943	0.958	1.226	2.419	1.507	1.443	1.208	1.445	0.181	4.452	1.35032
BDH2	1.01	0	0	1.205	0.006	1.399	0.002	0.345	0.234	0.107	1.01	1.013	1.571	1.001	0	1.004	0.034	0.883	0.103	0.107	0.001	0.001	0.001	0.002	1.727	0.51064
BDKRB1	1.132	0	0	1.771	0.001	0.463	0.818	3.981	0.351	0.022	1.132	0	1.133	0	0	0	3.302	2.437	1.25	0.815	1.224	0.817	1.231	1.374	0.035	0.93156
BDKRB2	0.101	0	0	1.196	0	0.929	0.035	1.35	0.653	0.76	0.101	0	0.101	0	0	0	1.444	2.061	1.045	0.035	0.046	0.035	0.046	0.181	1.121	0.4496
BDNF	0.99	0	0	2.19	0.006	0.006	0.736	1.036	0.05	0.082	0.99	0	0	0	0	0	0	0.877	0.84	0.834	0	0	0	0	1.001	0.38552
BDP1	1.015	0	0	1.622	0	0.993	0.996	1.519	1.163	1.858	1.015	1.014	1.014	1.012	1.014	1.011	1.381	1.565	1.858	1.712	0	0	0.336	0	1.86	0.95832
BEAN1	1.874	0	0	1.225	0.627	0.241	0.897	1.044	1.595	1.372	1.874	1.017	1.835	0.144	0.07	0.114	0.181	1.403	1.137	0.96	1.024	1.019	0.375	0.117	1.931	0.88304
BECN1	2.609	0	0	2.103	0	1.609	0.03	0.037	0.792	0.662	2.609	2.111	2.022	0.061	0.091	1.304	1.006	0.446	2.532	0.101	0.062	0	0.069	0	3.603	0.95436
BECN2	2.322	0	0	0.165	0.001	0	0.257	0.437	0.224	0.717	2.322	0.181	0.534	0.257	0.072	0.27	0.001	0.762	0.286	0.199	0.059	0.059	0.164	0	1.044	0.41332
BEGAIN	0.019	0	0	0.036	0	0.976	0.021	0.213	0.014	0.013	0.019	0.06	1.045	0.014	0.014	0.014	0.019	0.016	0.036	0.006	0.002	0.005	0.005	0.002	0.021	0.1028
BEND2	0.038	0	0	0.007	0	0	0	0	0	0	0.038	0.038	0.066	0.038	0.038	0.038	0	0	0	0	0	0	0	0	0	0.01204
BEND3	1.094	0	0	1.001	0	0.078	0	0.14	0.001	0.003	1.094	0	0.004	0	0	0.001	0.137	0.01	1.024	0.779	0.668	0	0.668	0	1.755	0.33828
BEND4	0	0	0	0	0	0	0	0.068	0.133	0.134	0	0	0	0	0	0	0	0.164	0.068	0	0	0	0	0	0.176	0.02972
BEND5	0	0	0	0.006	0	0	0	0.006	0.001	0.006	0	0	0	0	0	0	0.029	0.305	0.007	0.007	0	0	0	0.024	0.001	0.01568
BEND6	1.348	0	0	1.339	0.108	0.12	0	1.257	0.009	1.083	1.348	1.01	1.352	0.955	0.948	0.953	2.034	1.098	1.269	1.355	1.066	1.057	1.086	0.326	4.244	1.0146
BEND7	1.075	0	0	0.743	1.186	0.038	0.002	0.145	1.105	1.059	1.075	1.225	0.16	0.142	0.003	0.161	0.018	1.061	1.973	1.967	1.161	1.164	1.164	0	1.083	0.7084
BEST1	2.518	0	0	1.964	0	0.045	0.996	2.356	1.404	1.5	2.518	2.276	2.215	1.226	1.226	1.914	0.909	2.008	0.458	0.021	0.021	0.472	0.021	0.42	3.337	1.193
BEST2	1.514	0	0	1.932	0.158	1.391	0.027	0.59	0.003	0.248	1.514	1.269	1.655	0.607	0.289	0.637	0.487	0.588	0.174	0.116	0.469	0.47	0.586	0.114	2.265	0.68412
BEST3	1.257	0	0	1.032	0	1.03	0.998	1.241	1.048	1.103	1.257	1.042	1.043	0.356	1.012	1.142	0.998	1.239	1.098	0.999	0.999	0.999	1.099	0.999	2.705	0.98784
BEST4	4.334	0	0	2.452	0.628	2.431	0.676	0.606	1.766	0.981	4.334	3.07	2.282	0.546	1.496	1.546	1.429	1.141	1.643	1.145	1.143	1.133	1.131	0.019	4.39	1.61288
BET1	0.997	0	0	1.029	0	0.99	0	0.133	0.268	1.646	0.997	1.014	0.997	0	0	0	0.16	2.129	1.119	0.004	0.002	0	0.012	0	1.432	0.51716
BET1L	1.441	0	0	0	0	1.127	0	0.817	0.832	0.001	1.441	1.396	1.405	0.411	0	0.411	0	0.671	1.096	0.001	0.277	0.278	0.279	0	1.925	0.55236
BEX1	0.537	0	0	0.002	0	0	0	0.002	0.002	0.002	0.537	0.183	0.091	0.109	0.018	0.182	0.003	0.002	1.766	0.005	0.003	0.003	0.002	0.002	0.004	0.1382
BEX2	1.045	0	0	0.07	0	0	0	0.002	0	0.032	1.045	0.024	1.088	0.023	0.018	0.023	0	0.005	0.065	0.03	0	0.002	0.002	0	0.1	0.14296
BEX3	0.379	0	0	2.433	0	0	0	0.228	0	0.756	0.379	0.223	0.624	0.223	0.223	0.223	0	0.493	1.584	0.601	0	0.224	0.223	0	1.254	0.4028
BEX4	1.51	0	0	0.013	0	0	0	0.013	0.013	0.318	1.51	1.444	1.439	0.377	0.096	0.377	0.013	0.317	0.075	0.013	0.013	0.013	0.013	0.013	1.441	0.36084
BEX5	0	0	0	0	0	0	0	0	0	0	0	0	0	0	0	0	0	0	0	0	0	0	0	0	0.996	0.03984
BFAR	1.012	0	0	1.836	0	0.194	0	0.001	0.056	1.016	1.012	0.841	0.064	0.001	0.001	1.057	0.001	0.026	0.839	0.998	0	0	0	0	2.807	0.47048
BFSP1	3.2	0	0	1.868	0	1.708	1.126	2.286	2.399	2.829	3.2	1.024	1.729	0.997	1.22	1.024	2.665	2.794	2.832	1.981	0.994	1.73	1.729	0.996	4.515	1.79384
BFSP2	0.776	0	0	1.477	0.019	0.893	0	0.833	0.778	0.028	0.776	0	0.4	0	0	0	1.231	1.272	0.788	0.009	0	0.002	0.002	0	1.67	0.43816
BGLAP	1.678	0	0	0.84	0	0.582	0.06	1.203	0.441	1.97	1.678	0.977	1.148	0.184	0.668	0.829	0.33	2.216	2.28	2.218	1.452	0.268	0.39	0	2.967	0.97516
BGN	0.968	0	0	0.823	0	0.182	0	0	0	0.383	0.968	0.192	0.258	0	0	0.001	0	0.004	0.34	0.341	0	0	0	0	2.357	0.27268
BHLHA15	0.88	0	0	0.114	0.065	0.118	0.049	0.101	1.416	1.169	0.88	0.701	0.913	0.218	0.049	0.874	0.05	1.205	0.185	0.183	0.01	0.159	0.159	0	1.629	0.44508
BHLHA9	0.028	0	0	2.33	0	2.584	0.013	0.001	0.202	0.205	0.028	0.054	1.352	0.042	0.029	0.229	0.875	0.248	1.031	0.002	0	0	0	0	1.003	0.41024
BHLHB9	1.044	0	0	1.045	0	0.201	0.204	0	0.21	0.467	1.044	0.201	1.045	0.201	0.201	0.2	0	0.462	0.264	0.202	0	0	0	0	0.518	0.30036
BHLHE22	0	0	0	0.822	0.455	0	0.823	0	1.205	0.113	0	0	0	0	0	0	0.823	0.564	0.001	0.001	0	0	0	0	0	0.19228
BHLHE23	0.958	0	0	0.892	0	0.14	0	0.021	0.854	1.388	0.958	0.101	1.736	0	0.78	0	0.008	0.621	0.783	0.757	0.003	0	0.003	0	1.566	0.46276
BHLHE40	2.666	0	0	2.135	0.302	1.038	0.853	0.557	2.279	3.052	2.666	1.765	1.1	1.658	1.004	2.115	1.564	1.588	2.557	1.271	2.105	1.28	1.504	0.967	3.552	1.58312
BHLHE41	0	0	0	1.579	0	0.719	0.434	2.158	0.635	1.559	0	0	0	0	0	0	0.468	1.436	1.203	1.628	1.173	1.158	1.06	0	2.651	0.71444
BHMG1	1.92	0	0	1.85	0.062	1.244	0.007	1.625	0.895	1.361	1.92	2.463	1.824	0.978	0.342	1.272	1.23	1.832	1.781	1.293	1.333	0.485	1.293	0	2.084	1.16376
BHMT	0.108	0	0	0.405	0	0.014	0	0.405	0.277	0.224	0.108	0.109	0.323	0.106	0.322	0.106	0.294	0.557	0.401	0.402	0	0	0	0	0.224	0.1754
BHMT2	0.043	0	0	0.724	0	0.001	0	0.721	0.789	0.047	0.043	0.054	0.018	0.006	0.017	0.006	0.716	0.831	0.725	0.725	0	0	0	0	0.053	0.22076
BICC1	0.724	0	0	1.999	0.067	0.047	0.007	0.957	0.89	0.244	0.724	0	0	0	0	0	1.537	1.954	0.307	0.15	0.09	0.09	0.09	1.536	1.722	0.5254
BICD1	1.631	0	0	1.595	0	2.204	0	0.554	0.158	0.812	1.631	0.112	2.506	0.435	0.048	0.492	2.613	0.906	1.153	1.703	0.557	0.555	0.804	0.534	3.183	0.96744
BICD2	2.143	0	0	1.02	0	2.133	0	0.018	0.139	1.659	2.143	1.187	1.968	0	0.001	0.943	0.961	0.979	0.832	0.319	0.001	0.001	0	0.002	3.916	0.8146
BICDL1	0.981	0	0	0.039	0.006	2.16	0.002	1.051	0.423	0.037	0.981	1.136	0.394	0.374	0.375	0.374	0.003	0.037	0.397	0.037	0.036	0.036	0.035	0	0.041	0.3582
BICDL2	3.285	0	0	0.663	0.14	0.294	1.177	3.438	2.685	1.736	3.285	1.154	1.974	0.514	0.68	0.661	1.495	1.687	1.872	1.834	1.476	1.477	0.98	0.515	2.79	1.43248
BICRA	1.086	0	0	1.193	0	1.68	0.539	0.887	0.588	1.487	1.086	1.245	0.935	0.183	0.396	0.845	0.538	0.797	1.317	1.037	0.593	0.594	0.595	0.009	2.887	0.82068
BICRAL	1.889	0	0	1.33	0.574	1.331	0.004	0.51	0.205	2.226	1.889	1.329	1.59	0.294	0.291	0.298	1.073	1.499	0.975	1.296	1.305	1.305	1.302	0	3.279	1.03176
BID	0.527	0	0	0.01	0	0.032	0.477	0.011	0.002	0.03	0.527	0.871	1.404	0.007	0.007	0.007	1.09	0.636	1.16	1.155	0.911	0.909	1.16	0.614	0.086	0.46532
BIK	1.112	0	0	1.305	0.124	0.337	0	1.642	1.075	1.124	1.112	1.023	1.206	0.683	0.634	0.635	0.233	0.88	1.124	0.482	0.426	0.053	0.377	0	1.93	0.70068
BIN1	0.424	0	0	0.333	0.492	1.052	0	0.818	0.317	1.455	0.424	0.33	0.316	0.312	0.312	0.316	0.321	0.882	2.564	1.262	1.247	1.243	1.247	0.311	2.504	0.73928
BIN2	2.433	0	0	0.558	0.333	0.666	0.023	1.613	0.042	0.085	2.433	1.335	1.691	0.975	0.874	1.797	0.906	0.477	0.645	0.644	0.3	0.071	0.071	0.038	0.903	0.75652
BIN3	2.77	0	0	1.155	0	1.168	1.009	1.978	1.243	2.048	2.77	2.291	2.861	0.752	1.24	2.279	1.395	1.755	1.809	1.804	0.837	0.827	0.837	0	4.668	1.49984
BIRC2	1.902	0	0	1.217	0.057	1.205	1	0.437	1.001	2.019	1.902	1.048	1.02	0.779	1.003	1.706	1.205	2.09	3.078	2.921	1.001	0.985	1.004	0	2.217	1.23188
BIRC3	1.513	0	0	1.831	0.45	1.789	0.128	2.49	0.127	0.341	1.513	0.134	0.291	0.19	0.162	0.343	0.8	2.5	3.702	2.583	0.138	0.624	0.151	0	1.523	0.93292
BIRC5	1.653	0	0	1.245	0	3.014	0.083	0.254	0.338	0.417	1.653	1.418	1.462	0.025	0.03	0.03	0.167	0.011	1.261	0.016	0.021	0.021	0.022	0.001	2.368	0.6204
BIRC6	1.014	0	0	1.003	0	1.152	0	0.027	1.068	0.408	1.014	1.011	1.01	0.009	0.009	0.013	0	1.099	0.024	0	0	0	0	0	1.414	0.411
BIRC7	0.426	0	0	1.254	0	1.109	0	0.868	0.074	0.072	0.426	0.357	0.43	0.071	0.071	0.071	0.789	1.121	1.092	1.007	0.863	0.867	0.863	0.79	1.197	0.55272
BIVM	0.213	0	0	1.131	0	0.215	0	0.206	0.145	0.776	0.213	2.128	0.96	0	0	0.039	0.158	0.703	1.38	0.204	0	0	0.156	0.155	2.117	0.43596
BIVM-ERCC5	0.168	0	0	0.791	0	0.17	0	0.345	0.083	1.33	0.168	1.361	0.691	0	0	0.069	0.272	1.057	1.025	0.344	0	0	0.27	0.27	2.177	0.42364
BLCAP	0.001	0	0	1.488	0.992	0.977	1.001	1.1	0.469	1.42	0.001	1.173	0.261	0.627	0.63	0.994	0.993	0.869	2.047	1.68	0.954	0.957	0.957	0	4.291	0.95528
BLID	0	0	0	0.112	0	0.091	0.205	0.406	0.004	0.869	0	0	0	0	0	0	0.263	2.273	0.622	0.355	0.375	0.398	0.277	0.924	2.433	0.38428
BLK	0.174	0	0	0.753	0	0.234	0.03	0.153	1.426	0.556	0.174	0	0.534	0.083	0	0	0	3.334	2.793	2.216	1.85	1.802	1.954	0	0.409	0.739
BLM	1.317	0	0	1.022	0.013	1.034	0.005	0.419	0.007	1.571	1.317	1.01	1.235	0.039	0.02	0.038	0.079	1.899	0.436	0.425	0.163	0.136	0.42	0.078	1.438	0.56484
BLMH	1.873	0	0	1.229	0	2.545	0.035	0.005	0.23	0.529	1.873	1.742	1.223	0.024	0.027	0.1	0.993	0.434	1.085	1.037	1	1.002	1.004	0	1.576	0.78264
BLNK	0.171	0	0	0.171	0	0.001	0	0	0.003	0.001	0.171	0	0.003	0	0	0	0	0.014	0.003	0.001	0.001	0	0.001	0	0.002	0.02172
BLOC1S1	2.55	0	0	1.491	0.001	0.103	0.002	1.436	1.318	2.859	2.55	2.21	2.623	0.893	0.008	1.097	2.092	2.706	2.336	1.447	0.403	0.402	0.404	0.404	4.571	1.35624
BLOC1S2	1.528	0	0	1.319	0	1.297	0	0.685	0.01	1.032	1.528	0.284	0.502	0.232	0	0.29	1.3	1.437	1.244	1	0.007	0.004	0.983	0.002	2.538	0.68888
BLOC1S3	2.596	0	0	0.044	0	0.99	0.003	0.985	0.194	2.161	2.596	1.538	1.485	1.179	1.178	1.479	0	1.511	0.538	0.228	0.192	0.191	0.192	0	2.803	0.88332
BLOC1S4	2.97	0	0	0.784	0	2.08	0.207	0.154	1.747	1.171	2.97	2.577	0.974	0.57	0.571	1.558	0.164	1.331	2.03	0.476	0.172	0.568	0.264	0	2.314	1.02608
BLOC1S5	1.716	0	0	1.347	0.002	1.066	0	2.202	0.841	2.296	1.716	1.833	1.512	1.274	1.231	1.228	1.55	1.884	1.878	1.276	0.286	0.285	0.286	0.238	3.993	1.1976
BLOC1S6	2.035	0	0	1.034	0.99	1.665	0	0.309	1.034	1.18	2.035	0.99	0.99	0	0	0	1.006	1.25	2.085	1.039	0.014	0	0.025	0.024	1.34	0.7618
BLVRA	2.005	0	0	1.045	0	1.329	0	1.588	2.982	0.244	2.005	1.767	0.959	1.662	1.396	1.215	0.138	1.157	2.783	1.1	0.363	0.004	0.094	0.001	1.254	1.00364
BLVRB	1.993	0	0	1.406	0.944	1.468	0.269	0.957	0.64	1.175	1.993	1.25	2.135	0.961	0.961	0.964	1.106	1.36	1.02	0.983	0.988	0.097	0.984	0	2.852	1.06024
BLZF1	1.815	0	0	1.011	0	0.993	0.004	0.801	1.357	2.565	1.815	1.394	1.075	1.087	0.082	1.203	1.013	0.908	1.785	1.746	0.755	0.775	0.756	0	2.533	1.01892
BMERB1	3.552	0	0	2.041	0	0.258	0	2.423	2.466	1.928	3.552	2.043	2.263	2.492	1.661	1.962	2.807	2.347	2.381	1.682	1.661	1.242	1.663	1.402	2.394	1.7688
BMF	3.406	0	0	1.602	0.387	2.607	0	1.084	1.114	0.858	3.406	1.628	0.762	0.751	0.805	1.721	0.383	0.954	1.802	0.738	0.733	0.656	0.654	0	1.977	1.12112
BMI1	1.053	0	0	1.447	0	0.686	0	0.427	0.725	0.75	1.053	0.307	0.475	0.3	0.3	0.309	1.003	0.463	0.428	0.007	0.007	0.007	0.007	0.119	2.202	0.483
BMP1	0.943	0	0	2.558	0.087	1.039	0.938	0.499	0.418	0.744	0.943	0.541	0.747	0.146	0.058	0.169	0.046	1.688	3.075	2.149	1.975	0.667	1.222	0	3.542	0.96776
BMP10	2.762	0	0	0.008	0	0.055	0	0.725	0.984	2.705	2.762	0.655	2.624	1.03	0.225	1.12	0.022	1.573	1.35	1.311	0.926	0.341	0.624	0	2.824	0.98504
BMP15	0.003	0	0	0	0	0	0.001	0.003	0	0.949	0.003	0.697	0	0	0	0	0	0.208	0	0	0	0	0	0	1.457	0.13284
BMP2	0	0	0	0.012	0	0.022	0.008	0.224	0.309	1.482	0	0	0	0	0	0	0	1.343	0.073	0.883	0	0	0	0	3.177	0.30132
BMP2K	1.115	0	0	0.964	0.031	0.968	0.008	1.405	0.59	1.618	1.115	0.525	0.705	0.526	0.074	1.548	0.925	1.424	1.555	1.546	0.952	0.955	0	0.001	3.635	0.8874
BMP3	0.067	0	0	0	0	0	0	0	0.004	0.001	0.067	0.001	0.001	0	0	0.001	0.004	0.082	0.001	0	0	0.001	0	0.001	0	0.00924
BMP4	0	0	0	0.198	0.001	0.393	0	0.326	0.217	0.736	0	0	0	0	0	0	0.007	0.247	1.422	1.094	0.21	0.32	0.21	0	2.735	0.32464
BMP5	0	0	0	0.604	0	0	0	1.664	0.433	0.672	0	0	0	0	0	0	1.347	1.078	0.898	0.694	1.483	0.638	0.728	1.865	0.782	0.51544
BMP6	0.243	0	0	0.316	0	1.112	0	1.031	0.458	1.051	0.243	0.097	0.243	0.242	0	0.244	0.361	1.275	1.104	1.057	0.912	0.204	0.969	0.146	4.399	0.62828
BMP7	0.953	0	0	0.029	0	1.038	0	0.109	1.329	0.651	0.953	0.353	0.937	0	0.352	0.352	0.094	0.809	0.395	0.04	0.024	0.025	0.025	0.024	0.037	0.34116
BMP8A	0.045	0	0	0.015	0	0.996	0	0.004	0.003	0.067	0.045	0.047	0.326	0.002	0.003	0.04	0.005	0.714	0.097	0.003	0.001	0.002	0.002	0	0.649	0.12264
BMP8B	1.241	0	0	0.496	0	1.8	0.009	0.603	0.619	0.632	1.241	0.911	2.191	0.255	0.255	0.577	0	0.165	0.615	0.612	0.605	0.604	0.603	0	0.89	0.59696
BMPER	0.003	0	0	0.665	0	0.525	0	0.164	0.006	0.127	0.003	0	0.003	0	0.003	0	0.423	1.079	1.793	0.784	0.94	0.978	0.782	0.125	2.184	0.42348
BMPR1A	1.267	0	0	1.024	0	1.021	0	0.024	0.931	0.584	1.267	1.311	1.311	0.274	1.256	0.286	0.046	0.071	1.046	0.048	0	0	0	0	3.234	0.60004
BMPR1B	0.107	0	0	1.758	0.017	2.21	0	0.552	0.834	0.858	0.107	0.107	0.107	0.107	0.107	0.107	0.232	1.004	0.737	0.347	0.348	0.107	0.107	0.124	2.626	0.5044
BMPR2	0.071	0	0	0.986	0	0.001	0	0.001	0.082	2.088	0.071	0.002	0.002	0	0.01	0	0.097	0.186	0.083	0.004	0.084	0	0.004	0	2.25	0.24088
BMS1	1.002	0	0	1.123	1.979	0.997	0.997	0.999	0	1.963	1.002	1.38	1.384	1.382	0.999	1.381	0.995	1.633	0.988	1.953	0	0	0	0	2.132	0.97156
BMT2	1.673	0	0.008	0.988	0.984	1.087	0	0.058	0	0.64	1.673	1.062	1.668	1.035	0	1.044	0.619	0.25	0.092	0.021	0	0	0.021	0.04	1.729	0.58768
BMX	1.262	0	0	0.761	0.595	1.201	0	0.005	0	1.705	1.262	0.648	0.85	1.504	0.633	1.504	0.593	1.16	0.594	0.597	0	0	0	0	2.303	0.68708
BNC1	0.28	0	0	0.961	0	0	0	1.844	0.001	0.811	0.28	0.281	0.281	0	0	0	0	1.724	1.761	1.762	0.809	1.693	1.695	0	1.46	0.62572
BNC2	0	0	0	1.145	0.264	0	0.22	0.209	0.279	0.834	0	0	0	0	0	0	1.128	0.225	0	0	0	0	0	1.134	1.147	0.2634
BNIP1	1.968	0	0.998	1.991	0.965	1.025	0	0.051	0	1.049	1.968	1.22	2.184	0.999	0.999	1	1.101	0.018	1.051	1.016	0.019	0.018	0.018	0.018	2.144	0.8728
BNIP2	1.654	0	0	1.122	0.006	1.1	0	0.487	1.108	1.763	1.654	1.573	1.568	0.467	0	1.079	1.346	1.49	0.589	0.115	0	0	0	0	3.805	0.83704
BNIP3	1.141	0	0	1.396	0.013	0.005	0.004	1.253	1.247	1.128	1.141	1.239	2.182	0	0	0.037	0	1.003	1.101	1.1	0.105	0.097	0.108	0	2.117	0.65668
BNIP3L	2.74	0	0	1.043	0.011	1.018	0.038	0.045	0.592	1.229	2.74	1.682	1.609	0.946	0.947	1.335	1.189	1.995	1.152	1.048	0.024	0.024	0.025	0	2.032	0.93856
BNIP5	2.856	0	0	0.927	0.001	3.151	0.095	0.186	1.428	1.25	2.856	1.431	2.555	0.389	1.471	1.37	0.005	0.789	0.594	0.38	0.382	0.38	0.382	0.001	2.347	1.00904
BNIPL	1.552	0.02	0.02	0.913	0.095	0.636	0	0.302	0.461	0.725	1.552	0.73	1.005	0.94	0.713	0.722	0.115	0.465	0.625	0.238	0.093	0.187	0.094	0	1.336	0.54156
BOC	0	0	0	0.273	0.001	0.001	0	0.351	0.351	0.435	0	0.074	0	0	0	0.079	0.987	1.27	1.264	1.244	0.273	0.272	0.272	0	1.851	0.35992
BOD1	1.582	0	0	0.993	0.462	0.987	0	0.5	0	0.004	1.582	2.031	1.6	0.874	0.007	0.007	1.121	0.654	1.037	0.996	0.002	0.001	0.001	0	0.99	0.61724
BOD1L1	1.001	0	0	1.544	0.004	1.411	0.414	1.576	0.165	1.575	1.001	1.135	1.412	0.998	0.994	0.994	0.012	0.88	1.458	2.356	0	0.417	0.417	0	1.354	0.84472
BOD1L2	1.239	0	0	0.012	0	0.076	0	1.605	1.209	0.042	1.239	0.029	1.24	0.079	0.029	0.724	0.024	1.209	0.053	0.029	0.024	0.012	0.012	0.012	0.042	0.3576
BOK	0.61	0	0	0.049	0	0.059	0	0	0.761	2.097	0.61	0.439	0.606	0.385	0.362	0.376	1.03	1.329	1.657	0.466	0.453	0.738	0.814	0	3.374	0.6486
BOLA1	1.589	0	0	1.638	0	1.202	0.128	0.474	0.462	0.55	1.589	0.822	1.061	1.055	1.053	1.084	1.224	0.07	0.086	0.086	0.086	0.064	0.064	0.205	1.821	0.65652
BOLA2	0.001	0	0	0	0	0	0	0	0.001	0	0.001	0.001	0.001	0	0	0.001	0	0.001	0.001	0	0	0	0	0	0.069	0.00308
BOLA2-SMG1P6	0.001	0	0	0	0	0	0	0	0.001	0	0.001	0.001	0.001	0	0	0.001	0	0.001	0.001	0	0	0	0	0	0.072	0.0032
BOLA2B	0.047	0	0.004	0.004	0	0.65	0	0.016	0.27	0.001	0.047	0.649	0.651	0	0.644	0.003	0.008	0.01	0.467	0	0	0	0	0.008	0.015	0.13976
BOLA3	1.43	0	0	1.325	0	1.406	0	0.002	0.035	0.019	1.43	0.239	1.466	0.019	0.089	0.091	0	0.024	0	0	0	0	0	0	1.188	0.35052
BOLL	0.446	0	0	0.004	0	0.289	0	0	0.413	0.115	0.446	0.001	0.169	0.001	0	0.154	0.059	0.273	0.002	0.002	0	0	0	0.003	0.572	0.11796
BOP1	1.144	0	0	1.13	0.009	0.117	0	0	0	0.228	1.144	0.35	2.247	0	0	0.929	0.086	0	0.254	0.185	0.164	0.165	0.164	0	2.878	0.44776
BORA	1.022	0	0	1.018	0.023	2.967	0.002	0	0.664	0.031	1.022	0.023	1.022	0	0	0	0.984	0.016	0.029	0.024	0	0	0	0	1.562	0.41636
BORCS5	1.207	0	0	1.817	0.13	3.364	0	1.496	0.89	1.734	1.207	0.238	1.205	1.024	0.101	0.281	0.542	0.799	1.083	1.077	0.999	0.009	0.012	0.063	2.417	0.8678
BORCS6	1.578	0.314	0.314	1.252	0.563	1.201	0.372	1.851	0.619	0.617	1.578	0.621	2.161	0.368	0.84	1.132	1.003	0.39	0.485	0.055	0.055	0.055	0.037	0.338	4.563	0.89448
BORCS7	2.531	0	0	1.882	1	1.017	0	0.985	1.861	2.336	2.531	0.98	2.261	0.942	0.942	0.942	0.992	0.984	1.929	1.93	0.939	0.064	0.938	0	3.341	1.25308
BORCS8	3.437	0	0	1.809	0	1.657	0.738	0	0.002	0	3.437	3.28	2.842	0	0	0	0.024	0	1.022	0	0	0	0	0	2.514	0.83048
BORCS8-MEF2B	3.437	0	0	1.809	0	1.657	0.738	0	0.002	0	3.437	3.28	2.842	0	0	0	0.024	0	1.022	0	0	0	0	0	2.514	0.83048
BPGM	1.857	0	0	1.392	0	0.001	0.004	0.13	0.791	2.544	1.857	1.472	1.027	0.984	0	0.001	0.331	1.38	1.346	1.237	0.001	0.001	0.147	0.104	2.475	0.76328
BPHL	2.062	0	0	0.402	0.004	1.112	0.071	0.399	0.834	0.379	2.062	0.787	2.064	0.717	0.077	0.716	0.069	1.194	0.41	0.109	0.04	0.108	0.109	0.069	2.393	0.64748
BPI	0.351	0	0	0.616	0.001	0	0.513	0.107	0.188	0.256	0.351	1.126	0.613	0.066	0.255	0.067	0.295	0.25	1.645	0.418	0.194	0.153	0.336	0.103	0.976	0.3552
BPIFA1	0.227	0	0	0.169	0	0.183	0.012	0.001	0.861	0	0.227	0.021	0.248	0.227	0.228	0.227	0	0.162	0	0	0	0	0	0	0	0.11172
BPIFA2	0.004	0	0	0.014	0	0.528	0	0.057	0.131	0.003	0.004	0.011	0.012	0.002	0.002	0.002	0	0.108	0.06	0.003	0	0	0	0	0	0.03764
BPIFA3	0.062	0	0	0.047	0	0.669	0.003	0.001	0.239	0	0.062	0.006	0.068	0.062	0.062	0.062	0	0.344	0.001	0	0	0	0	0	0	0.06752
BPIFB1	0.337	0	0	0.643	0	0.014	0.328	0.007	0.091	0	0.337	0.543	0.73	0.327	0.337	0.326	0	0.992	0.004	0.002	0	0	0	0	0.002	0.2008
BPIFB2	0.045	0	0	0.011	0	0	0	0	0.03	0.008	0.045	0.002	0.003	0	0	0	0	0.077	0.009	0.008	0	0	0	0	0.001	0.00956
BPIFB3	0.228	0	0	0.286	0	0	0	0.011	0.381	0.227	0.228	0.059	0.059	0	0	0	0	0.349	0.238	0.227	0	0	0	0	0	0.09172
BPIFB4	0.72	0	0	1.081	0	0.001	0	0.067	1.658	0.719	0.72	0.363	0.363	0	0	0	0	1.438	0.785	0.718	0	0	0	0	0	0.34532
BPIFB6	0.051	0	0	0.055	0	0	0	0.002	0.077	0.044	0.051	0.011	0.012	0	0	0	0	0.079	0.046	0.044	0	0	0	0	0	0.01888
BPIFC	2.833	0	0	0.003	0	0.506	0.004	0.721	0.547	1.44	2.833	0.282	2.052	0.959	0.972	0.961	0.472	1.731	1.178	0.501	0.467	0.472	0.002	0	1.699	0.8254
BPNT1	1.928	0	0	1.794	0	1.284	0.999	1.342	1.221	2.421	1.928	1.182	1.18	1.181	1.181	1.181	0.052	0.659	1.21	0	0	0	0	0	2.169	0.91648
BPTF	1.286	0	0	1.001	0	0.982	0.005	0.055	0.554	0.614	1.286	1.305	2.594	0.411	0.113	0.292	0	0.888	0.056	0.056	0.055	0	0.055	0	1.546	0.52616
BPY2	0	0	0	0	0	0	0	0	0	0	0	0	0	0	0	0	0	0	0	0	0	0	0	0	0	0
BPY2B	0	0	0	0	0	0	0	0	0	0	0	0	0	0	0	0	0	0	0	0	0	0	0	0	0	0
BPY2C	0	0	0	0	0	0	0	0	0	0	0	0	0	0	0	0	0	0	0	0	0	0	0	0	0	0
BRAF	0.993	0	0.002	1.975	0.002	0.972	0.991	0.036	2.41	1.916	0.993	0.994	0.99	0.987	0.989	0.991	0.99	1.345	0.204	0.994	0	0	0.993	0	1.031	0.83192
BRAP	1.043	0	0	1.002	0.997	1.049	0	0.093	0.004	0.028	1.043	1.318	0.701	0.049	1.067	0.065	0.006	0.01	0.097	0.093	0.001	0.001	0.091	0	1.1	0.39432
BRAT1	2.768	0	0	2.639	0	0.316	0	0.803	0.946	0.914	2.768	1.642	1.661	1.005	0.6	1.007	0.315	2.351	2.153	1.113	2.055	1.566	1.675	0.004	2.967	1.25072
BRCA1	1.082	0	0	0.046	0.029	1.001	0.001	1.029	1.406	1.069	1.082	0.991	1.175	0.984	1.075	1.033	0.001	1.164	1.028	0.04	0.041	0	0.039	0	1.955	0.65084
BRCA2	1.988	0	0	0.997	0	1.966	0.001	0	0.063	1.809	1.988	1.689	1.984	0.989	0.99	0.989	1.09	1.101	1.575	0.024	0	0.024	0	0	2.939	0.88824
BRCC3	1.239	0	0	2.218	0	1.803	0	1.575	0.852	0.853	1.239	0.048	1.236	0.001	0.809	0.427	0.092	0.808	0.856	0.855	0.853	0.808	0.808	0.049	1.85	0.77116
BRD1	0.578	0	0	0.174	0	0.181	0	0.001	0.815	0.085	0.578	0.514	1.192	0	0	0.487	0.001	1.016	2.955	0.001	0	0	0.001	0.001	2.411	0.43964
BRD2	2.521	0	0	0.006	0	0.006	0.973	1.096	1.082	1.867	2.521	2.26	1.427	1.046	1.865	1.866	1.87	1	0.952	0.953	0.939	0.938	0.937	0	2.182	1.13228
BRD3	0.21	0	0	0.178	0	0.024	0.001	0.17	0.016	0.888	0.21	1.16	0.217	0.001	0	0.119	0.12	0.392	0.73	0.016	0.019	0.016	0.016	0	2.435	0.27752
BRD3OS	1.003	0	0	0.992	0	0.12	0	0.143	0.092	0.216	1.003	1.047	1.004	0	0	0.006	0.006	0.498	0.207	0.092	0.092	0.092	0.092	0	1.307	0.32048
BRD4	1.242	0	0	0.042	0	0.047	0.003	1.747	0.303	0.946	1.242	0.003	0.883	0	0	0	0.494	1.808	0.969	0.974	0	0.008	0.008	0.931	2.838	0.57952
BRD7	0.883	0	0	1.14	0	0.001	0	0.141	1.201	0.275	0.883	0.143	0.143	0.02	0.141	1.2	0	1.778	0.265	0.107	0.007	0.007	0.007	0	1.021	0.37452
BRD8	1.179	0	0	2.188	0.09	0.136	0.003	0.219	0.017	0.159	1.179	2.156	1.191	0	0.044	1.024	0.997	0.139	1.099	0.129	0	0.128	0	0	1.42	0.53988
BRD9	1.113	0	0	1.369	0.118	0.001	0	0.411	0.244	0.253	1.113	1.114	0.14	0	0.292	0	0.022	0.255	0.604	0.327	0.594	0.254	0.265	0.01	1.611	0.4044
BRDT	0.608	0	0	0.072	0	0.264	0	0.313	0.008	0.258	0.608	0	0.589	0	0	0	0.232	0.211	0.039	0.038	0.004	0	0.004	0.038	0.223	0.14036
BRF1	0.1	0	0	1.496	0	2.023	0.956	0.063	0	1.275	0.1	0	0.081	0	0	0	0.004	0.078	1.251	0.045	0.044	0.037	0.007	0.003	2.853	0.41664
BRF2	2.388	0	0	1.516	0	1.048	1.002	1.688	0.084	0.431	2.388	2.535	1.316	1.249	1.623	1.306	1.214	0.452	2.8	0.408	0.294	1.086	0.569	0.997	2.623	1.16068
BRI3	0.672	0	0	0.141	0.125	0.148	0	0.735	0.139	1.364	0.672	0.013	0.619	0.002	0	0.014	0.007	0.337	1.168	1.156	0.731	0.813	0.816	0	2.372	0.48176
BRI3BP	0.807	0.002	0.002	0.81	0	0.066	0.009	0.025	0.202	0.033	0.807	0.09	0.74	0.037	0.049	0.056	0.054	0.374	0.389	0.029	0.023	0.018	0.023	0.01	1.311	0.23864
BRICD5	2.316	0	0	1.184	0	0.502	0.5	0.094	0.019	1.229	2.316	1.218	2.327	0.69	0.44	0.71	1.094	1.178	0.868	0.094	0.709	0.77	0.712	0	3.239	0.88836
BRINP1	0	0	0	0	0	0.897	0	0	0.715	0	0	0	0	0	0	0	0	0.099	0.038	0.038	0	0	0	0	0.004	0.07164
BRINP2	0	0	0	1.034	0	0	0.994	0.988	2.482	1.141	0	0	0	0	0	0	0.825	2.902	0.989	0.987	0	0	0	0	1.14	0.53928
BRINP3	0	0	0	0	0	0	0	0	0.125	0	0	0	0	0	0	0	0	0.002	0	0	0	0	0	0	0	0.00508
BRIP1	1.171	0	0	1.133	0	1.978	0	0.335	0.038	1.248	1.171	0.012	1.012	0	0	0.988	0	1.608	1.102	1.327	0	0.335	0	0	0.548	0.56024
BRIX1	2.236	0	0	2.243	0	1.383	0.991	0.559	0.568	1.855	2.236	0.903	1.942	0.894	0.558	1.937	1.551	0.857	1.594	1.542	0.607	0.607	0.607	0	2.248	1.11672
BRK1	1.352	0	0	1.219	0	1.373	0	0.039	0.026	0.049	1.352	1.034	1.187	1.019	1.019	1.032	0.193	0.106	0.034	0.027	0.011	0.009	0.026	0.025	1.238	0.4948
BRMS1	2.969	0	0	2.902	0.647	0.696	0.58	1.526	0.754	3.007	2.969	2.819	2.962	0.596	0.604	2.409	1.402	0.729	2.065	0.858	0.875	0.564	0.565	0.005	2.878	1.41524
BRMS1L	1.3	0	0	1.355	0	1.297	0.325	0.35	0.354	1.552	1.3	1.305	1.297	0.325	0.325	1.295	0.326	1.319	1.362	0.377	0.325	0	0.988	0	2.577	0.78616
BROX	1.931	0	0	1.012	0	0.199	0	0.245	0.003	0.013	1.931	1.027	0.029	0.842	0.835	0.005	0.077	0.438	0.069	0.012	0.009	0.009	0.009	0.056	2.044	0.4318
BRPF1	2.441	0	0	1.632	0.016	1.441	0	0.336	0.337	1.802	2.441	0.692	0.5	1.113	1.111	0.353	1.487	2.227	0.72	0.361	0.355	0.354	0.355	0	3.357	0.93724
BRPF3	0.845	0	0	1.011	0	0.825	0.001	0.024	0.014	0.508	0.845	0.323	0.461	0.313	0.319	0.3	0	0.297	0.528	0.012	0.008	0.008	0.008	0	2.441	0.36364
BRS3	1.066	0	0	0.072	0	0.262	0	0.076	0	0	1.066	0.541	0	0	0	0	0.073	0.075	0.071	0	0	0.07	0	0	0.599	0.15884
BRSK1	3.184	0	0	1.045	0.009	1.018	0.218	1.389	1.232	0.632	3.184	2.615	1.952	0.218	0.929	0.93	0.559	0.349	0.579	0.287	0.11	0.042	0.246	0.014	3.051	0.95168
BRSK2	0.961	0	0	0.004	0	1.585	0	0	0.002	0.991	0.961	0.991	0.004	0	0	0.074	0	0.012	0.416	0.306	0	0	0	0	1.662	0.31876
BRWD1	0.839	0	0	1.096	0	1.083	0.017	0.991	0.175	0.155	0.839	0.94	0.841	0.034	0.018	0.051	1.001	0.19	1.007	1	0.001	0.998	0.012	0	1.14	0.49712
BRWD3	0	0	0	0.993	0	0	0	0.159	0.008	0.603	0	0.987	0	0	0	0	0.981	0.649	1.041	1.031	0.159	0.158	0.159	0	1.591	0.34076
BSCL2	2.117	0	0	3.332	0	0.656	1.008	0.218	0.029	0.093	2.117	1.118	1.264	0.029	0.485	0.941	0.033	0.327	0.036	0.007	0.025	0	0.007	0.007	2.59	0.65756
BSDC1	2.008	0	0	1.014	0.007	1.054	0	1.651	1.061	1.05	2.008	1.964	1.372	1.851	2.434	2.101	1.008	1.048	1	0.999	1.023	1.025	0.001	0.999	1.778	1.13824
BSG	3.051	0	0	1.788	0	0.964	0.007	1.028	0.07	0.797	3.051	3.174	3.227	1.205	1.225	3.127	0.011	0.393	2.09	1.261	0.001	0.352	0.485	0	2.617	1.19696
BSN	1.391	0	0	0.028	0	0.373	0.267	0.971	1.338	0.966	1.391	0.394	0.401	0.03	0.028	0.03	0	0.97	0.081	0.029	0.033	0.033	0.034	0	1.43	0.40872
BSND	0.102	0	0	0.349	0.198	1.333	0.199	0.514	0.005	0.953	0.102	0.909	1.27	0	0	0.186	0.063	0.397	1.07	0.412	0.204	0.2	0.2	0.05	1.435	0.40604
BSPH1	1.11	0	0	0.031	0.001	0	0.007	0.125	0.296	0.425	1.11	0.181	0.489	0.126	0.002	0.262	0.001	0.702	0.085	0.259	0	0	0	0	0.319	0.22124
BSPRY	1.288	0	0	1.165	0.112	1.537	0.529	0.019	0.082	0.665	1.288	1.289	2.063	0.691	0.787	0.665	0.55	1.924	2.086	0.015	0	0	0.035	0	1.259	0.72196
BST1	0.503	0	0	2.497	0	0.248	0.599	1.932	0.321	1.589	0.503	0.387	0	0.189	0.185	0.216	1.317	1.318	1.57	1.476	1.099	1.093	1.099	0.641	3.366	0.88592
BST2	1.397	0	0	0.482	0	1.43	0.006	0.924	0.049	1.23	1.397	0.986	1.258	0.442	1.433	0.803	0.029	0.197	0.216	0.069	0.053	0.057	0.034	0.001	3.164	0.62628
BSX	0.225	0	0	0.005	0.001	0.988	0	0.004	0.003	0.004	0.225	0.225	0.221	0.221	0.221	0.221	0.001	0.001	0.005	0.002	0.004	0.001	0.001	0	0.022	0.10404
BTAF1	1.332	0	0	1.793	0	1.575	0	1.8	1.91	2.091	1.332	1.33	1.684	1.328	0.223	1.799	1.694	1.819	2.419	1.687	0.332	0.223	0.332	0.221	2.257	1.16724
BTBD1	0.992	0	0	1.023	0	1.021	0	0	0	1.274	0.992	0.207	0.207	0.173	0.182	0.56	0.004	1.44	0.098	0.077	0	0	0	0	1.938	0.40752
BTBD10	0.997	0	0	1.392	0	0.994	0	0.956	0.158	1.86	0.997	0.001	1.374	0	0	0	0	1.551	0.963	0.965	0.001	0.001	0.001	0	2.363	0.58296
BTBD11	0.058	0	0	2.417	0.125	0.001	0	0.001	0.908	0.757	0.058	0.001	0.412	0	0	0	0.774	2.17	0.001	0	0	0	0	0	1.754	0.37748
BTBD16	0.092	0	0	0.297	0	0.979	0.001	1.554	0.973	0.937	0.092	0.093	0.093	0.093	0	0.092	0.102	0.274	1.756	0.81	1.192	0.261	0.804	0.092	0.355	0.43768
BTBD17	2.755	0	0	1.139	0.004	0.344	0.02	0.037	0.551	0.386	2.755	1.757	1.723	0.026	0.026	0.057	0	0.035	0.051	0.034	0.024	0.024	0.034	0	0.406	0.48752
BTBD18	1.479	0	0	1.265	0	0.6	0.518	1.092	0.037	1.301	1.479	2.133	1.424	0.596	1.04	1.425	0.993	0.533	1.475	0.001	0.49	0.489	0.491	0	1.425	0.81144
BTBD19	3.949	0	0	3.363	0.596	2.598	1.851	1.575	2.924	1.575	3.949	3.292	2.784	1.442	1.828	2.307	2.135	1.506	2.037	1.488	1.482	1.483	1.482	0.005	5.341	2.03968
BTBD2	1.469	0	0	1.459	0	0.075	0.403	1.328	0.039	0.527	1.469	1.395	1.253	0.007	0.055	0.814	0.162	0.762	0.578	0.575	0.519	0.564	0.572	0	2.919	0.67776
BTBD3	0	0	0	0.996	0.016	0.001	0	1.497	0.539	0.51	0	0	0	0	0	0	0.516	0.514	0.568	0.952	0.069	0.567	0.51	0.009	2.438	0.38808
BTBD6	0.034	0	0	1.513	0	1.045	0.025	0.057	0	0.15	0.034	0	0.044	0	0	0	0	0.001	1.187	0.04	0.04	0.033	0.007	0.003	1.199	0.21648
BTBD7	1.228	0	0	1.345	0	0.027	0	0.024	0.217	2.89	1.228	1.208	1.233	0.217	0.217	0.217	0.001	1.257	0.394	0.373	0.024	0.024	0.024	0	3.097	0.6098
BTBD8	0.997	0	0	0	0	1.053	0	0	0.608	0.106	0.997	0	0	0	0.983	0	0	0.071	0.033	0.033	0.033	0	0.033	0	1.355	0.25208
BTBD9	1.086	0	0	1.992	0	1.009	0.013	0.013	1.229	0.862	1.086	0.217	0.013	0.218	0.013	0.217	0.139	3.439	0.997	0.995	0.013	0.013	0.013	0.139	2.621	0.65348
BTC	0.001	0	0	1.17	0	1.17	0	0.239	0.669	0.18	0.001	0.005	0.001	0.001	0.001	0.001	0	1.303	0.484	0.172	0	0.172	0.001	0	0.632	0.24812
BTD	1.142	0	0	2.418	1	0.999	0	2.806	0	2.898	1.142	1.13	1.137	0	0	0	2.296	3.534	1.545	1.276	1.28	0.96	1.282	1.371	5.455	1.34684
BTF3	2.163	0	0	1.865	0	2.002	0.226	0.012	0.05	1.192	2.163	0.869	1.096	0.862	0.753	1.088	0	0.572	0.453	0.066	0.055	0.107	0.055	0	2.654	0.73212
BTF3L4	2.644	0	0	1.149	0	1.218	0	0.799	1.252	0.101	2.644	0.72	0.731	0.498	0	1.659	0.951	0.977	0.016	0.013	0	0.003	0.003	0	1.327	0.6682
BTG1	1.596	0	0	1.021	0	1.026	0.03	1.532	1.014	2.399	1.596	0.999	1.516	0.997	0.997	1.018	0.579	2.48	1.06	1.565	0.56	0.484	1.045	0.011	2.077	1.02408
BTG2	3.911	0	0	1.121	0.108	0.595	0	0.035	0	1.336	3.911	3.978	2.277	2.508	2.288	2.389	1.077	0.13	0.108	0.988	0.989	0.001	0.988	0	2.669	1.25628
BTG3	0.962	0	0	0.975	0	0.971	0.956	1.498	0.982	0.96	0.962	0.969	0.962	0.956	0.965	0.954	0.959	0.956	0.959	0.966	0.948	0.954	0.954	0	1.95	0.86872
BTG4	0.015	0	0	0.308	0.03	0.013	0	0.063	0.573	0.038	0.015	0.043	0.044	0	0	0	0	1.837	0.707	0.439	0.355	0.05	0.355	0	0.235	0.2048
BTK	2.261	0	0	2.612	0	0.409	0	0.302	0.303	0.304	2.261	0.302	1.341	0.302	0.301	0.481	1.288	1.188	1.457	0	0	0	0	0	1.62	0.66928
BTLA	0.014	0	0	0.013	0	0.034	0	0.001	0	1.252	0.014	0	0.014	0	0	0	0.015	0.151	0.502	0.434	0.001	0.001	0.001	0	1.459	0.15624
BTN1A1	2.497	0	0	0.341	0.007	0.884	0.176	0.244	0.659	0.518	2.497	1.138	0.122	1.495	0.447	1.934	0.104	0.029	0.202	0.002	0	0.001	0	0	0.908	0.5682
BTN2A1	0.215	0	0	0.019	0.122	1.847	0.009	0.032	0.208	0.572	0.215	0.12	0.022	0.139	0.025	0.162	0.006	0.069	0.307	0.021	0.001	0.013	0.001	0	2.241	0.25464
BTN2A2	2.629	0	0	0.234	0.05	1.722	0.001	1.566	1.048	0.724	2.629	1.223	1.816	1.129	0.201	1.113	0.016	0.746	1.331	1.329	0.168	0.627	0.165	0.015	3.196	0.94712
BTN3A1	1.439	0	0	0.061	0.174	1.728	0.001	0.91	0.321	1.018	1.439	0.365	0.76	0.342	0.053	0.337	0.004	1.015	1.006	1	0.044	0.621	0.043	0.004	3.433	0.64472
BTN3A2	2.602	0	0	0.8	0.026	1.624	0.004	0.997	0.672	0.714	2.602	1.278	1.269	0.96	0.685	0.896	0.055	0.801	0.9	0.897	0.573	0.706	0.564	0.051	3.835	0.94044
BTN3A3	0.156	0	0	0.01	0.409	1.786	0.003	0.068	0.083	0.378	0.156	0.059	0.056	0.063	0.011	0.07	0.002	0.228	0.156	0.071	0.003	0.044	0.003	0	2.506	0.25284
BTNL10	1.878	0	0	0.679	0	0.197	0.176	0.722	0.003	0.088	1.878	2.523	1.657	1.131	0.191	1.27	0.637	0.065	0.698	0.633	0.169	0.081	0.169	0	0.921	0.63064
BTNL2	1.815	0	0	0.178	0	0.118	0	0.693	0.54	0.66	1.815	0.628	1.072	0	0	0.716	0	0.603	0.59	0.076	0.076	0	0	0	3.039	0.50476
BTNL3	0.132	0	0	0.067	0.001	0.145	0	0	0	0.029	0.132	0.066	0.07	0.066	0	0	0	0.041	0.001	0.001	0	0	0	0	0	0.03004
BTNL8	0.467	0	0	0.492	0.408	1.572	0	0.006	0.157	0.047	0.467	0.177	0.657	0.177	0.176	0.177	0	0.048	0.414	0.416	0.006	0.008	0.008	0	0.171	0.24204
BTNL9	0.908	0	0	0.451	0	1.345	0	0.004	0.001	0.998	0.908	0.458	0.569	0.456	0.004	0.004	0.004	0.708	0.014	0.005	0.004	0	0.004	0	0.006	0.27404
BTRC	1.444	0	0	1.003	0	1.395	0	2.669	1.077	1.084	1.444	1.486	1.436	0.392	1.438	1.38	0.998	1.108	1.381	1.381	0.388	0.389	0.388	0	1.434	0.9486
BUB1	1.14	0	0	0.994	0	1.003	0.469	0	0.417	0	1.14	0.305	0.085	0.03	0	0.03	0	0.8	0.896	0.917	0.017	0	0.017	0	1.626	0.39544
BUB1B	1.34	0	0	1.047	0.009	1.74	0	1.011	0.058	0.73	1.34	1.066	1.241	1.026	1.019	1.251	0.009	1.132	1.016	0.979	0.856	0.496	0.497	0	2.983	0.83384
BUB1B-PAK6	1.357	0	0.019	0.274	0	0.128	0.019	1.44	0.034	0.388	1.357	1.139	1.35	1.046	0.131	1.071	0.03	0.993	0.554	0.427	0.327	0.32	0.321	0	0.824	0.54196
BUB3	1.175	0	0	1.031	0	0.998	0	1.035	0.84	1.689	1.175	0.995	0.997	0	0	0	0	1.87	0.864	0.865	0	0	0	0	2.674	0.64832
BUD13	1.346	0	0	1.475	0	1.441	0	0.936	1.064	0.961	1.346	0.078	1.018	0.129	0	0.002	0	1.818	0.265	1.001	0.002	0.006	0.003	0	3.734	0.665
BUD23	2.194	0	0	1.818	0.036	1.337	0.056	0.394	0.123	0.247	2.194	1.801	1.742	0.224	0.14	0.382	0.165	1.316	1.561	0.678	0.456	0.363	0.455	0	2.765	0.81788
BUD31	1.915	0	0	1.253	0.023	1.152	0.997	1.108	1.161	1.261	1.915	1.203	1.45	1.192	1.128	1.078	1.25	1.057	2.105	0.976	0	0.997	0.996	0	3.632	1.11396
BVES	0.066	0	0	0.002	0	0.057	0	0.018	0.114	0.119	0.066	0.099	0.066	0.066	0	0.072	0.006	0.304	0.095	0.008	0	0	0.007	0.006	0.077	0.04992
BYSL	2.722	0	0	1.064	0	0.996	0	1.41	0.068	1.374	2.722	1.738	1.568	1.094	1.334	1.118	1.857	1.118	2.111	0.84	0.836	0.839	1.813	0	2.758	1.1752
BZW1	0.666	0	0	1.569	0	1.621	0.006	0.676	0.332	1.015	0.666	0.337	1.741	0.001	0.517	0.522	0.007	2.461	0.728	0.393	1.206	1.252	1.081	0	2.618	0.7766
BZW2	2.818	0	0	2.772	0	1.426	0	1.651	0.996	1.616	2.818	1.998	2.474	2.418	2.42	2.489	1.206	2.705	2.22	0.692	2	1.993	1.217	0.657	2.396	1.63928
C10orf105	0.14	0	0	0.308	0	0.927	0	0.495	0.136	0.859	0.14	0.735	1.097	0	0.016	0.019	0.134	1.147	0.449	0.449	0.45	0.358	0.136	0	1.795	0.3916
C10orf120	0	0	0	0.748	0	0	0	0	0	0.004	0	0	0	0	0	0	0	0.547	0.004	0.004	0	0	0	0	0.752	0.08236
C10orf143	0.49	0	0	0.175	0	0.991	0.008	0.146	0.154	0.146	0.49	0.146	1.136	0.146	0.146	0.146	0.944	0.165	0.834	0.381	0.146	0.146	0.146	0	1.597	0.34716
C10orf53	0.011	0	0	0	0	0.032	0	0.01	0	0.374	0.011	0.008	0.011	0	0	0.005	0.002	1.036	0.006	0.002	0.007	0.007	0.01	0	0.016	0.06192
C10orf62	1.198	0	0	1.223	0.031	0.121	0.083	1.284	1.81	1.071	1.198	0.101	1.037	0.062	0.062	0.753	0.486	1.725	1.81	1.066	1.159	1.087	1.086	0.078	2.009	0.8216
C10orf67	0.023	0	0	0.002	0.002	0.007	0	2.701	1.072	0.544	0.023	0.01	0.127	0.009	0	0.192	2.565	1.182	2.12	1.038	0.446	1.375	0.445	0.426	0.545	0.59416
C10orf71	1.389	0	0	0	0	0	0	0.002	0.012	0.003	1.389	0.018	1.022	0.007	0.915	0.907	0.001	0.76	0.008	0	0	0	0	0	0.318	0.27004
C10orf82	0	0	0	0.434	0.001	0.433	0.986	0.006	1.151	0.339	0	0	0.428	0	0	0	0	1.002	0.011	0	0	0	0.006	0	0.443	0.2096
C10orf88	1.189	0	0	1.187	0	1.236	0.215	0.995	0.17	1.535	1.189	1.405	1.255	0.994	0.007	0.997	1.179	0.197	2.426	1.186	0.003	0.164	0.003	0	2.547	0.80316
C10orf90	0	0	0	1.013	0	0	0	1.624	1.121	0.017	0	0	0	0	0	0	0.086	2.03	1.358	0.053	1.016	0.019	1.053	0.086	0	0.37904
C10orf95	2.493	0	0	2.932	0	0.313	1.152	2	0.898	0.914	2.493	2.735	2.195	1.656	2.061	1.671	0.42	2.328	3.061	1.765	0	0.896	1.762	0.02	3.208	1.47892
C10orf99	0.636	0	0	0.407	0	0.094	0	0	0.093	0.188	0.636	0.405	0.539	0	0.406	0.092	0.093	0.163	0.095	0.095	0.001	0.001	0.001	0	0.196	0.16564
C11orf1	1.728	0	0	1.699	0.003	1.694	0.037	0.996	1.623	1.275	1.728	1.768	1.092	1.191	0.999	0.044	0.994	1.16	1.1	0.999	0	0	1.082	0.019	2.197	0.93712
C11orf16	1.354	0	0	0.515	0	0.462	0	1.339	0.164	1.073	1.354	0.571	1.31	0.303	1.163	1.326	0.317	1.22	1.228	0.873	0.876	0.879	0.869	0.001	1.599	0.75184
C11orf21	0.53	0	0	0.009	0	0.003	0.001	0.001	0.005	0.491	0.53	0.336	1.408	0.88	1.216	0.335	0	0.672	0.671	0.002	0.003	0	0.006	0	0.52	0.30476
C11orf24	2.479	0	0	1.176	0.013	1.18	0.996	0.816	1.833	0.998	2.479	2.591	2.771	1.226	0.487	2.234	1	1.014	0.254	1.18	0.12	1.117	0.12	0	1.637	1.10884
C11orf42	0.178	0	0	0.048	0	0.133	0	0.429	0	0.43	0.178	0.178	0.19	0.05	0	0.046	0	1.918	0.426	0.001	0	0	0	0	0.818	0.20092
C11orf45	0.006	0	0	0.95	0	0.588	0.038	0.936	0	0.978	0.006	0.006	0.006	0	0	0	1.05	1.581	2.334	0.946	0.939	0.942	0.941	0	1.064	0.53244
C11orf49	2.154	0	0	1.678	0.592	2.395	0.997	0.877	1.161	2.445	2.154	2.066	1.681	1.98	1.648	2.055	0.009	1.431	1.979	0.339	0.338	0	0	0	2.092	1.20284
C11orf52	1.414	0	0	1.008	0	2	0.561	0.067	0.177	1.081	1.414	0.697	0.378	0.91	0.064	0.661	0.065	0.921	0.073	0.065	0	0	0.069	0.29	2.407	0.57288
C11orf53	0	0	0	0.363	0	0.354	0.351	0	0.455	0	0	0	0.349	0	0	0	0	0.031	0.067	0.081	0	0	0	0	0.455	0.10024
C11orf54	0.307	0	0	1.044	0	0.47	0	0.85	1.771	1.053	0.307	0.253	0.257	0.253	0.252	0.315	1.054	1.794	0.851	0.077	0.074	0.074	0.074	0	2.437	0.54268
C11orf58	1.142	0	0	1.268	0	0.997	0.009	0.109	0.051	0.402	1.142	0.995	1	0	0.997	0	1.018	0.823	1.134	1.059	0.075	0.037	0.075	0	1.288	0.54484
C11orf65	1.734	0	0	1.117	0	1.167	1.123	1.12	1.487	1.124	1.734	1.125	1.123	1.126	1.126	1.125	1.122	1.683	0.144	1.118	0.144	0.144	0.143	0.144	1.168	0.88164
C11orf68	3.2	0	0.008	2.862	0.011	0.056	0.956	1.425	1.14	1.279	3.2	3.125	3.104	0.996	1.228	0.702	1.404	2.291	1.683	1.141	1.414	1.624	1.416	0.803	3.666	1.54936
C11orf71	1.53	0	0	1.238	0.997	1.055	0.072	0.141	1.062	1.333	1.53	1.44	0.531	0.373	0.413	1.433	1.062	1.455	1.216	1.213	1.197	1.134	0.997	0.001	1.323	0.90984
C11orf74	1	0	0	1.024	0	0.996	0.993	0.999	1.043	1.023	1	0.997	1.192	1	0	1.187	1	1.046	1.003	1	0.002	0.002	0.999	0	1.354	0.7544
C11orf80	1.195	0	0.032	0.043	0.046	1.351	0	2.155	1.314	0.969	1.195	1.095	1.1	0.058	0.086	0.057	0.043	0.935	0.206	0.187	0.185	0.185	0.185	0	2.587	0.60836
C11orf86	2.889	0	0	3.111	0.003	0.977	0.003	1.728	0.925	2.176	2.889	1.869	1.986	1.537	0.179	1.606	2.135	0.941	1.637	1.63	1.613	0.973	0.995	0.809	3.049	1.4264
C11orf87	0	0	0	0	0	0.854	0	0	0.431	0	0	0	0	0	0	0	0	0.801	0.323	0	0	0	0	0	0.001	0.0964
C11orf88	0.013	0	0	0.31	0.03	0.011	0	0.063	0.539	0.038	0.013	0.043	0.044	0	0	0	0	1.843	0.708	0.44	0.357	0.05	0.356	0	0.236	0.20376
C11orf91	2.551	0	0	2.271	0.009	1.576	0.426	1.283	0.835	3.123	2.551	0.92	1.567	1.012	0.244	1.246	0.564	1.709	2.435	2.426	1.613	0.716	1.612	0.004	3.863	1.38224
C11orf94	1.378	0	0	1.501	0	1.2	0.604	1.23	0.703	0.73	1.378	1.363	0.9	0.767	0.763	1.23	1.084	0.858	0.709	0.691	0.601	0.695	0.695	0	1.514	0.82376
C11orf95	0.496	0	0	1.176	0	0.01	0	0.101	0.007	0.96	0.496	0.515	1.262	0.094	0.094	0.432	0.003	1.045	1.989	0.104	0.105	0.001	0.004	0	2.229	0.44492
C11orf96	0.976	0	0	0.944	0	0.249	0	1.006	0.627	1.342	0.976	1.586	2.266	1.395	0.228	0.69	0.896	0.825	1.827	0.945	0.928	0.236	0.948	0.222	3.509	0.90484
C11orf97	0.326	0	0	0.123	0.275	0.464	0	0.046	0.583	0.716	0.326	0.593	0.114	0.081	0	0.081	0	0.17	0.046	0.292	0	0	0	0	1.266	0.22008
C11orf98	2.9	0	0	2.612	0	2.784	0.55	0.862	0.493	1.5	2.9	2.302	1.21	0.498	0.628	0.558	0.5	0.237	0.504	0.057	0.44	0.001	0.059	0.051	3.611	1.01028
C12orf10	2.65	0	0	2.1	0.225	1.511	0.003	0.07	0.013	1.254	2.65	1.546	2.762	1.097	1.29	2.178	0.052	2.443	1.73	0.009	0.016	0.006	0.007	0	3.146	1.07032
C12orf29	1.001	0	0	1.294	0.001	0.992	0	0.168	0.263	0.357	1.001	0.996	0.993	0.001	0.001	0	0.006	0.48	0.001	0.001	0	0.001	0	0.001	1.746	0.37216
C12orf4	0.999	0	0	1.003	0	1.192	0.194	0.252	0.102	1.297	0.999	0.996	1.006	1.092	0	0.987	0.262	0.621	0.252	0	0.253	0	0	0.252	1.326	0.5234
C12orf40	0.997	0	0	0.004	0	0.107	0.001	0.54	0.619	0.243	0.997	0	1	0	0.996	0	0.047	0.289	0.493	0.252	0.249	0.242	0	0	0.879	0.3182
C12orf42	0.031	0	0	0.312	0.018	0.636	0.062	0.085	0.086	0.087	0.031	0.227	0.196	0	0	0.086	0.085	0.085	0.299	0.298	0.085	0.085	0.085	0	0.751	0.1452
C12orf43	2.198	0	0	1.805	0	2.227	0.006	1.342	1.565	1.004	2.198	1.225	2.242	0.222	0.998	1.173	1	1.323	0.318	0.296	0.296	0.295	0.296	0	2.092	0.96484
C12orf45	0.311	0	0	1.147	0.147	1.142	0.147	0.837	0.319	0.334	0.311	0.309	0.31	0.157	0.157	0.167	0.07	0.772	1.022	0.844	0.7	0.186	0.216	0	2.025	0.4652
C12orf49	1.304	0	0	1.226	0	0.99	0.094	0.009	0.024	1.657	1.304	1.304	1.338	0.004	0.004	1.085	0.998	0.787	1.742	0.994	0.008	0.004	0.008	0.004	2.494	0.69528
C12orf50	0.692	0	0	0.894	0	0.686	0	0.119	0.258	0.283	0.692	0.695	0.697	0	0	0	0.004	0.521	0	0	0	0	0	0.001	1.401	0.27772
C12orf54	0.24	0	0	0.013	0	0.013	0	1.199	0.12	1.124	0.24	0.202	0.887	0.203	0	0.203	0.595	0.12	0.004	0	0	0	0	0	1.971	0.28536
C12orf56	0.797	0	0	0.404	0	0.384	0	1.097	0.027	1.272	0.797	0.392	1.305	0.023	0.533	0.543	0.771	0.42	1.11	1.108	0.014	0	0.387	0	1.264	0.50592
C12orf57	1.716	0	0.689	2.263	0.282	0.935	1.213	2.502	1.152	2.538	1.716	2.496	2.499	0.121	1.245	2.056	1.659	0.9	1.005	0.888	0.736	0.747	0.711	0.996	3.631	1.38784
C12orf60	0.167	0	0	1.373	0.105	1.002	0	0.527	1.249	0.58	0.167	1.103	1.263	0.169	0.002	0.169	0.244	0.487	0.439	0.437	0.167	0.279	0.167	0.167	2.848	0.52444
C12orf65	1.354	0	0	1.276	0.525	1.283	0	0.003	0.029	0.865	1.354	0.004	0.133	0.003	0.004	0.003	0.004	0.976	0.004	0.002	0.002	0.001	0.003	0	1.783	0.38444
C12orf66	0.987	0	0	2.022	0	0.99	0.981	1.263	0.983	1.178	0.987	0.979	1.021	0.981	0.98	0.979	1.058	1.222	1.282	1.081	0.09	1.067	1.073	1.04	1.302	0.94184
C12orf71	0.887	0	0	0.042	0	0.817	0.018	1.752	0.003	0.555	0.887	0.117	0.119	0.101	0.1	0.101	0.791	1.528	1.243	0.319	0.001	0.001	0.001	0	0.596	0.39916
C12orf73	3.297	0	0	1.695	1.547	1.79	0	0.866	0.111	0.168	3.297	1.7	2.449	1.257	1.36	1.368	1.553	0.658	1.6	1.456	0.002	0.058	0.17	0	1.9	1.13208
C12orf74	0.049	0	0	0.1	0	0.988	0	0.07	0.003	0.126	0.049	0.019	0.097	0.023	0.019	0.022	0.158	0.387	0.224	0.074	0.073	0.073	0.073	0.052	0.634	0.13252
C12orf75	0.006	0	0	1.47	0	1.416	0	0.197	0.856	0.991	0.006	0.015	0.015	0.189	0.182	0.163	0.026	1.798	2.146	0.934	0.014	0.015	0.012	0	1.633	0.48336
C12orf76	3.266	0	0	1.754	0	0.793	0.792	2.077	2.178	2.873	3.266	2.871	3.093	2.081	2.34	2.91	0.81	2.251	2.802	1.024	1.105	0.341	1.024	0	2.194	1.6738
C12orf77	0.188	0	0	0.112	0.077	0.035	0.077	0.673	0.036	1.091	0.188	0.094	0.137	0.094	0.078	0.743	0.282	0.373	0.352	0.112	0	0.001	0.077	0	1.161	0.23924
C13orf42	0.058	0	0	0.059	0.513	0.137	0.058	0	0.014	0.192	0.058	0.058	0.071	0	0	0	0	0.374	0.046	0.046	0.046	0.046	0.046	0	0.583	0.0962
C13orf46	0.354	0	0	0.268	0	0.772	0.002	1.612	0	0.153	0.354	0.127	0.562	0.127	0.127	0.127	0.088	0.421	1.149	1.043	0.27	0.156	0.155	0.002	0.575	0.33776
C14orf119	2.75	0	0	2.043	0.042	1.44	0.011	0.872	0.148	1.029	2.75	1.112	1.123	0.927	0.976	1.071	1.45	0.631	0.729	0.673	0.671	0.671	0.672	0	2.659	0.978
C14orf132	0	0	0	0.109	0	0.004	0.016	0.022	0.002	0.759	0	0	0	0	0	0	0.778	0.895	0	0	0	0	0	0.041	1.478	0.16416
C14orf180	0.062	0	0	0.08	0.001	0.831	0	0.053	0	0.002	0.062	0.001	0.003	0	0	0.001	0.008	0.041	0.058	0.057	0.001	0.001	0.004	0	0.017	0.05132
C14orf28	0.017	0	0	0.977	0	0.99	0	0	0.913	0.017	0.017	0.017	0.017	0	0.017	0	0.995	0.925	0.911	1.003	0	0	0	0	1.01	0.31304
C14orf39	0	0	0	0	0	0	0	0	0	0	0	0	1	0	0	0	1.007	0.533	0.909	0.872	0	0.103	0	0.006	0.873	0.21212
C14orf93	2.031	0	0	1.349	0.18	2.236	0.2	0.691	1.398	1.338	2.031	0.934	2.337	0.504	0.749	0.743	1.201	1.15	1.319	1.16	0.221	0.224	1.157	0	3.009	1.04648
C15orf39	2.076	0	0	0.023	0	0.028	0	0.317	0.433	0.126	2.076	0.939	1.035	0.209	0.044	0.209	0.993	0.023	1.096	1.096	0.126	0.124	0.127	0.003	1.162	0.4906
C15orf40	1.198	0	0	1.19	0	1.173	0	0	0.007	0.163	1.198	1.64	1.633	0.004	0.467	0.649	0.167	0.19	1.281	0.294	0	0	0	0	2.119	0.53492
C15orf41	1.098	0	0	0.993	0	1.094	0	0.733	0.573	1.174	1.098	0	1.087	0	0	0.293	0	1.151	1.135	1.866	0.766	0.293	0.771	0	0.802	0.59708
C15orf48	0.758	0	0	1.323	0.406	1.404	0	0.807	0.209	0.205	0.758	1.569	1.707	0.574	0.574	0.616	0.346	1.563	1.575	0.861	0.162	0.162	0.73	0.164	1.263	0.70944
C15orf56	1.838	0	0.218	0.78	0	1.075	0.218	1.089	0.379	0.426	1.838	1.568	1.794	0.463	1.292	0.682	0.348	1.129	2.279	0.802	1.462	1.464	1.466	0	2.71	1.0128
C15orf61	2.087	0	0	1.215	0	2.005	0	0.483	0.538	0.13	2.087	0.836	1.14	0.13	0.129	0.13	0	1.153	0.498	0.001	0.001	0.001	0.001	0	0.931	0.53984
C15orf62	3.014	0	0	1.229	0	0.934	0.077	2.133	0.223	1.528	3.014	0.515	2.41	0.242	0.307	0.363	0.489	0.374	2.949	1.338	1.176	1.48	0.205	0.294	2.071	1.0546
C15orf65	1.704	0	0	0.996	0.722	1.521	0	1.532	0.721	0.039	1.704	1.111	0.002	0.268	0.002	0.722	0.002	0.874	1.266	0.994	0.27	0.271	0.27	0	1.275	0.65064
C16orf46	2.181	0	0.058	1.08	0.991	1.527	0.001	0.015	0.067	0.01	2.181	0.078	1.765	0.009	1.01	0.004	1.03	0.014	0.754	0.001	0.009	0.009	0.009	0.031	3.302	0.64544
C16orf54	0.714	0	0	0.37	0.008	0.134	0.155	0.391	0.816	0.15	0.714	0.452	0.835	0.171	0.145	0.588	0.005	0.56	0.282	0.129	0	0	0.005	0	0.68	0.29216
C16orf58	1.192	0	0	1.094	0	1.282	0	0.058	0.064	0.037	1.192	1.119	1.122	0.956	0.056	0.17	0.107	0.039	0.733	0.71	0	0	0	0	1.959	0.4756
C16orf70	1.041	0	0	0.09	0	1.058	0.006	0.086	1.716	0.101	1.041	0.045	0.125	0.028	0.028	0.028	1.041	1.6	0.757	0.733	0.75	0.024	0.749	0	1.671	0.50872
C16orf71	1.293	0	0	1.057	0	1.11	0.001	0.063	0.051	0.044	1.293	1.236	1.205	0.043	0.043	0.139	0.227	0.044	0.15	0.043	0.001	0.001	0.001	0	2.477	0.42088
C16orf72	2.504	0	0	1.572	0.049	0.053	0.585	1.154	1.544	1.948	2.504	1.868	1.194	0.765	0.836	0.765	1.729	2.062	1.629	0.614	0.353	0.353	0.352	0.056	2.875	1.09456
C16orf74	0.399	0	0	1.112	0	0.035	0.226	1.374	0.153	1.426	0.399	0.681	1.781	0	0	0	0.857	1.291	2.743	1.051	0.434	0.119	0.314	0	2.539	0.67736
C16orf78	0	0	0	0.093	0	0.147	0.093	0	0.087	0.086	0	0	0	0	0	0	0	0	0	0	0	0	0	0	0	0.02024
C16orf82	0.431	0	0	0.053	0	0	0	0.28	0.28	0.28	0.431	0.279	0.753	0.28	0.001	0.279	0.001	0.284	0.001	0	0	0	0	0	0.052	0.1474
C16orf86	2.364	0	0	0.246	0	0.681	0	0.692	1.057	1.824	2.364	2.222	2.561	0	0.026	0.659	0	0.668	0.694	0	0	0	0	0	3.299	0.77428
C16orf87	0.913	0	0	1.1	0.148	0.084	0	0.68	0.57	1.325	0.913	0.439	0.771	0.544	0	0.545	0.026	1.263	1.084	0.68	0.138	0	0.541	0	2.337	0.56404
C16orf89	1.46	0	0	1.05	0	0.893	0.689	0.002	0.171	0.972	1.46	0.787	0.809	0	0.001	0.001	0.369	0.37	0.369	0.369	0.242	0	0.243	0.001	1.302	0.4624
C16orf90	1.522	0	0	0.84	0	0.804	0.379	0	0.089	0.076	1.522	0.816	1.165	0.001	0.001	0.003	0.001	0.177	0.002	0.002	0	0	0	0	1.396	0.35184
C16orf91	2.021	0	0	2.197	0.06	1.506	0.996	0.013	0	1.07	2.021	1.674	1.854	0.056	1.055	1.322	1.112	0.335	1.122	0.071	0	0.014	0.058	0	2.292	0.83396
C16orf92	1.161	0	0.006	2.706	0	1.287	0	1.159	0.948	0.671	1.161	1.233	1.731	0.159	0.008	0.653	0.946	0.808	0.363	0.057	0.058	0.018	0.058	0.005	1.896	0.68368
C16orf95	2.366	0	0	1.02	0	0.006	0.979	0.98	0.78	0.046	2.366	0.422	0.469	0.007	0.394	0.394	0.018	0.723	1.398	1.393	0.006	0.003	0	0	2.542	0.65248
C16orf96	0.763	0	0	1.142	0	0.032	1.635	1.175	1.011	1.484	0.763	0.608	1.027	0.451	0.038	0.47	1.001	1.315	1.733	1.652	0.143	0.237	0.213	0.009	2.379	0.77124
C16orf97	0	0	0	0	0	0	0	0.085	0.238	0.002	0	0	0	0	0	0	0	0.002	0.095	0	0	0	0	0	0	0.01688
C17orf100	1.469	0	0	1.863	0	1.747	0.368	0.346	0.065	0.289	1.469	1.475	1.467	0	0.005	0.005	0.001	0.254	0.053	0.052	0.052	0.017	0.051	0	1.689	0.50948
C17orf107	0.408	0	0	1.017	0.031	0.023	0.998	0.153	0.112	2.009	0.408	0.056	0.634	0.051	0.066	0.052	0.054	1.119	0.172	0.082	0.082	0.084	0.082	0	1.853	0.38184
C17orf113	1.501	0	0	1.431	0	1.102	0	0.169	0.415	0.309	1.501	0.673	0.808	0.441	0.378	0.379	0	0.633	0.235	0.192	0.169	0.169	0.192	0	0.69	0.45548
C17orf49	2.499	0	0	2.199	0.114	2.31	0	0.69	1.039	2.995	2.499	2.449	1.659	0.615	0.412	0.615	1.289	2.456	2.097	0.711	0.981	0.894	0.894	0	3.836	1.33012
C17orf50	1.275	0	0	1.118	0	0.912	0	0.676	0.191	0.279	1.275	1.348	0.793	0.048	0	0.435	0.718	0.249	0.335	0.146	0.035	0.035	0.035	0.298	2.382	0.50332
C17orf58	0.807	0	0	1.343	0.002	0.493	0.275	1.232	1.818	1.64	0.807	1.647	0.717	0.425	0.286	0.338	0.164	1.437	0.295	0.162	0.001	0.001	0.162	0	3.367	0.69676
C17orf64	0.645	0	0	1.499	0	0.137	0	0.934	0.679	0.621	0.645	0.553	0.472	0.427	0.037	0.087	0.315	0.141	0.158	0.039	0	0.036	0	0.145	1.086	0.34624
C17orf67	1.513	0	0	0.456	0	1.393	0.025	0.214	0.087	0.897	1.513	0.08	1.526	0.055	0.006	0.122	0.004	0.077	0.081	1.033	0.048	0.057	0.072	0.003	2.013	0.451
C17orf75	2.687	0	0	1.796	0	1.576	0.997	0	1.243	0.084	2.687	1.239	1.817	0.022	0.034	0.032	0.996	0.782	1.661	1.656	0	0.01	0.01	1	2.389	0.90872
C17orf77	0.318	0	0	0.605	0	0.179	0.008	0.588	0.509	0.009	0.318	0.008	0.019	0.023	0.016	0.008	0.589	1.091	0.589	0.353	0.353	0.354	0.355	0.587	0.25	0.28516
C17orf78	2.026	0	0	1.536	0	1.818	0	1.427	0.028	1.469	2.026	1.105	1.703	0.901	0	1.104	0.139	0.05	0.753	0.234	0.219	0.01	0.01	0	2.221	0.75116
C17orf80	2.694	0	0	1.975	0	1.164	0	1.121	0.829	1.419	2.694	1.125	1.345	1.12	1.116	1.161	0.047	2.235	1.228	0.942	0.019	0.108	0.816	0	2.66	1.03272
C17orf97	0.988	0	0	0.998	0	1.02	0.08	0.988	0	0.022	0.988	0.996	0.001	0.986	0	0.983	0	0.013	0.022	0.023	0	0	0	0.001	2.021	0.4052
C17orf98	2.135	0	0	1.262	0.498	0.934	0.75	2.022	2.931	1.873	2.135	1.197	1.215	0.895	0.468	1.14	1.485	1.316	1.519	0.75	0.478	0.355	0.262	0.329	2.258	1.12828
C17orf99	2.086	0	0	0.938	0	1.738	0.002	0.94	1.22	0.011	2.086	2.306	0.947	0.818	0.817	0.832	0.004	0.799	2.199	0.7	1.45	1.45	1.451	0	1.994	0.99152
C18orf12	0.223	0	0	0	0.438	0.298	0	0.007	0.57	0.584	0.223	0	0	0	0	0	0	0.643	0.011	0.001	0.005	0.006	0.006	0	0.004	0.12076
C18orf21	1.067	0	0	0.994	0	1.973	0.998	0.122	0.264	0.016	1.067	1.024	1.288	0.001	0	0.001	1.092	1.18	0.003	1.001	0	0	0.001	0	1.078	0.5268
C18orf25	1.221	0	0	1.461	0	1.166	0.005	1.604	1.401	0.077	1.221	1.695	1.186	0.45	0.449	0.45	1.008	1.282	2.708	0.692	0.241	0.296	0.296	0	2.739	0.86592
C18orf32	3.026	0	0	1.859	0	1.3	0	0.513	0.702	1.9	3.026	1.371	0.949	0	0.602	0.495	0	1.326	0.521	0.501	0.019	0	0.005	0	3.441	0.86224
C18orf54	1.118	0	0	1.118	0	1.013	0.125	0.753	0.22	0.859	1.118	0.125	1.117	0.125	0.125	0.125	0.125	1.175	0.132	0.132	0.124	0.125	0.125	0	2.056	0.4774
C18orf63	0.128	0	0	1.126	0.004	0.216	0	0.953	1.14	0.111	0.128	0.012	0.054	0.018	0	0.018	0	0.125	1.976	1.494	0.032	0.445	0.332	0	0.989	0.37204
C19orf12	2.475	0	0	2.138	0.278	0.048	0.284	0.994	0.281	0.04	2.475	0.612	2.737	0.001	0.279	1.682	0.528	1.165	1.25	1.023	1.024	0.039	0.039	0.484	2.189	0.8826
C19orf18	0.105	0	0	0.159	0	0	0.046	0	0.522	0.087	0.105	0.018	0.018	0	0	0.018	0.244	0.118	0.019	0	0	0	0	0	0.472	0.07724
C19orf25	1.986	0	0	1.353	0.059	1.842	0.001	0.558	0.076	0.061	1.986	0.808	2.407	1.452	0.486	0.085	1.146	0.469	0.515	0.203	0.454	0.004	0	0	2.631	0.74328
C19orf33	1.239	0	0	1.068	0.07	1.272	0.121	0.796	0.805	1.055	1.239	0.551	1.996	0.601	0.528	0.737	0.008	1.232	1.613	1.502	1.18	1.179	1.241	0	3.684	0.94868
C19orf38	2.503	0	0.943	1.391	0	1.094	1.386	1.483	1.239	1.214	2.503	1.494	1.518	0.361	0.003	1.361	0.004	0.531	1.756	1.316	1.118	1.125	1.226	0	2.641	1.1284
C19orf44	1.469	0	0	1.225	0	1.223	0	0.995	0.805	0.228	1.469	1.039	1.71	0.118	0.033	0.997	1.008	0.106	2.122	0.121	0.145	0.105	0.12	0	2.345	0.69532
C19orf47	2.562	0	0	1.098	0	1.035	0.001	0.967	0.96	1.667	2.562	1.081	2.446	0.135	0.009	0.009	1.03	0.97	1.176	1.167	0.034	0.037	0.034	0	1.751	0.82924
C19orf48	1.676	0	0	1.516	0	1.639	0.001	1.001	0.051	0.037	1.676	1.525	1.607	0.294	0.022	0.261	1.003	1.171	0.182	0	0	0	0	0	1.129	0.59164
C19orf53	3.22	0	0.005	1.988	0	1.451	1.001	1.298	1.184	2.376	3.22	2.119	2.443	1.079	1.069	1.077	1.416	0.638	0.941	0.386	0.17	0.065	0.065	0.223	3.483	1.23668
C19orf54	1.503	0	0	0.153	0.091	0.282	0	0.191	0.831	1.095	1.503	1.239	1.281	1.101	0.235	0.365	0.112	0.974	0.24	0.096	0.102	0.095	0.095	0.091	3.794	0.61876
C19orf57	2.098	0	0.022	1.349	0	1.233	0.341	0.337	0.272	0.335	2.098	1.72	1.674	0.55	0.65	1.448	1.293	0.237	1.301	0.255	0.243	0.256	0.255	0.261	1.459	0.78748
C19orf67	2.279	0	0	1.996	0	1.484	0.029	0.763	0.744	0.961	2.279	2.377	1.56	0.744	0.746	0.883	1.559	0.238	0.033	0.004	0.005	0.036	0.004	0	2.312	0.84144
C19orf71	2.427	0	0	1.092	0.07	0.27	0.001	1.758	0.605	0.883	2.427	1.603	2.447	0.896	1.133	2.639	0.536	0.844	1.671	0.568	0.51	0.633	0.633	0	2.262	1.03632
C19orf73	3.26	0	0	1.833	0	1.678	1.068	1.533	1.166	1.219	3.26	1.251	2.119	1.579	1.12	1.123	0.994	1.285	1.015	1.019	1.122	1.245	1.244	0	3.185	1.33272
C19orf81	2.959	0	0	1.96	0	0.131	0.202	0.021	0.124	0.853	2.959	3.358	1.094	1.632	2.059	1.654	0.005	1.108	0.029	0	0	0	0	0	2.122	0.8908
C19orf84	3.147	0	0	1.869	0	0.115	0.113	0.581	0.309	0.919	3.147	2.215	2.102	1.465	1.286	1.448	0	0.731	1.014	0.147	0	0	0	0	1.19	0.87192
C1D	1.139	0	0	1.015	0	0.994	0.018	0.09	0.998	1.291	1.139	1.135	1.956	0.099	1.022	0.034	1.068	1.345	1.283	1.214	0	0	0	0	1.405	0.6898
C1GALT1	2.498	0	0	1.695	0.003	1.679	0.003	2.373	1.611	2.248	2.498	1.789	2.442	0.147	0.805	0.757	1.713	2.249	2.496	1.597	0.696	0.695	0.696	0.032	3.308	1.3612
C1GALT1C1	1.197	0	0	1.227	0	1.314	0	0.221	0.004	0.059	1.197	0.175	1.184	0.167	0.004	0.191	0.342	0.335	0.059	0.233	0.005	0.057	0.004	0.001	1.29	0.37064
C1GALT1C1L	0.859	0	0	1.222	0.056	1.056	0.004	0.162	0.782	1.18	0.859	0.164	0.726	0.155	0.198	0.196	0.063	1.677	1.203	1.15	1.107	0.117	0.15	0	0.477	0.54252
C1orf100	3.162	0	0.004	2.185	0	0.899	0.492	2.007	0.208	2.691	3.162	2.401	1.518	1.851	1.383	1.466	1.077	2.59	2.556	1.877	1.058	1.053	1.086	0.147	4.843	1.58864
C1orf105	1.921	0	0	3.505	0.043	1.604	0.003	2.194	2.948	0.666	1.921	1.896	1.3	1.531	1.531	1.815	0.639	1.382	2.361	1.403	0.809	1.179	0.945	0.023	1.934	1.34212
C1orf109	2.449	0	0	2.448	0	1.075	0.001	0.616	0.38	0.885	2.449	2.452	1.886	0.994	0.996	2.526	0.576	0.326	0.619	0	0	0.001	0	0	2.464	0.92572
C1orf112	0.994	0	0	0.997	0.003	1.001	0.402	0.004	1.324	0.441	0.994	0.999	1.393	0.002	0.002	0.002	1.796	1.444	1.395	0.993	0.002	0	0	1.191	1.465	0.67376
C1orf115	0.054	0	0	1.118	0.046	1.611	0	0.673	0.611	0.636	0.054	0.052	0.078	0	0	0.003	0	1.201	0.065	0.047	0	0.047	0.046	0	1.648	0.3196
C1orf116	4.192	0	0	1.154	0.012	0.295	0	2.238	0.61	0	4.192	2.036	2.747	1.841	1.841	1.033	0.175	2.665	2.71	1.611	0.691	0.691	0.691	0	0.634	1.28236
C1orf122	1.807	0	0	0.414	0	0.519	0	0.027	0.037	0.037	1.807	1.026	1.47	0.001	0.028	0.047	0.028	0.031	0.027	0.018	0	0.401	0.018	0	2.066	0.39236
C1orf127	0.146	0	0	0.175	0	0.126	0	0.011	0	0	0.146	0.146	0.99	0	0.142	0.142	0.124	1.037	0.671	0.665	0.121	0.121	0.121	0.121	0.154	0.20636
C1orf131	1.232	0	0	1.177	0.001	1.597	0.001	0.13	1.875	0.634	1.232	1.234	1.106	0.106	0.106	0.108	1.132	0.186	0.645	0.042	0.041	0.041	0.042	0.002	1.437	0.56428
C1orf141	0.845	0	0	0.594	0	1.686	0.585	0.229	0.068	0.05	0.845	0.262	0.822	0.256	0.255	0.26	1.237	1.116	0.229	0.231	0.036	0.036	0.036	0	0.227	0.3962
C1orf146	0.001	0	0	0.004	0	0.004	0	0	0.552	0.207	0.001	0.011	0.001	0.001	0.001	0.001	0.004	0.304	0.155	0	0	0	0	0	0.052	0.05196
C1orf158	0.97	0	0	0.003	0	0.002	0	0.003	0.646	0.007	0.97	0.02	0.969	0.016	0.015	0.018	0.034	0.086	0.001	0	0	0	0	0.001	0.007	0.15072
C1orf159	2.335	0	0.04	0.108	0	2.06	0.002	0.113	0.001	0.11	2.335	1.347	1.199	0.031	0.032	1.675	1.074	0.039	0.241	0.113	0.111	0.109	0.111	0.003	1.334	0.58092
C1orf162	2.12	0	0	0.002	0.092	0.189	0	0.018	0.061	0.345	2.12	0.866	0.859	0.935	0.034	0.945	0.02	0.784	0.443	0.401	0.015	0.015	0.015	0	0.88	0.44636
C1orf167	1.808	0	0	0.357	0.161	0.393	0.087	0.474	0.212	0.447	1.808	1.694	2.461	0.861	0.373	1.271	0.11	0.722	0.434	0.416	0.391	0.317	0.391	0.223	1.174	0.6634
C1orf174	1.663	0	0	0.062	0.001	1.034	0.002	0	0.002	0.002	1.663	1.152	1.108	0.063	0.212	0.065	1.02	0.004	0.048	0.047	0	0	0	0	2.883	0.44124
C1orf185	0.003	0	0	0.001	0	1.016	0	0.067	0.143	0.068	0.003	0.003	0.003	0	0.003	0.002	0.068	0.122	0.204	0.009	0.18	0.181	0.18	0	0.662	0.11672
C1orf189	2.865	0	0	0.585	0	0.609	0	0.625	0.115	2.025	2.865	1.038	1.323	0.683	0.074	1.543	0.983	1.005	1.218	0	0	0	0.61	0	3.181	0.85388
C1orf194	3.112	0	0.418	1.733	0	0.737	0	0.313	0.976	0.736	3.112	1.928	2.647	0.645	0.3	0.806	0.912	2.017	0.567	0.084	0.003	0.221	0.226	0	1.977	0.9388
C1orf195	1.244	0	0	2.608	0	0.025	0.001	1.159	1.413	1.945	1.244	1.233	0.847	0.014	0.014	0.08	1.016	1.743	0.76	0.76	0.763	0.758	0.763	0.001	2.142	0.82132
C1orf198	1.406	0	0	0.883	0	0.122	0.005	0.876	0.829	0.826	1.406	0.118	0.164	0.118	0	0.118	0.644	1.419	1.937	1.557	0.643	0.762	0	0	0.681	0.58056
C1orf21	0.001	0	0	0.001	0	2.031	0	0	0.001	0.041	0.001	0	0.001	0	0	0.001	0	1.124	0.906	0.004	0.002	0.001	0.001	0	2.85	0.27864
C1orf210	0.76	0	0	0.02	0.013	1.504	0.048	0.741	0.236	1.199	0.76	0.217	0.821	0.146	0.147	0.149	0.004	0.844	0.313	0.1	0.007	0.054	0.055	0	1.587	0.389
C1orf216	0.7	0	0	1.033	0	1.043	0	0.022	0.414	0.054	0.7	1.418	0.622	0.021	0.006	0.021	0.989	1.393	0.099	0.099	0	0	0	0	1.509	0.40572
C1orf226	1.789	0	0	0	0	1.175	0.004	1.879	0.214	0.317	1.789	1.994	0.862	1.449	0.663	2.989	0.2	1.249	0.916	0.235	0.851	0.714	0.716	0.198	1.838	0.88164
C1orf229	1.64	0	0	0.671	0	0.666	0.578	0.58	1.529	0.657	1.64	1.57	2.443	1.477	1.474	1.473	0.577	1.071	0.962	1.519	0.02	1.537	1.569	0.098	0.766	0.98068
C1orf232	2.756	0	0	1.008	0	2.305	1.236	1.023	1.248	1.411	2.756	1.297	2.19	1.79	1.287	1.096	0.924	1.692	0.961	0.96	0.984	0.943	0.977	0.914	1.572	1.2532
C1orf35	2.19	0	0	0.912	0	0.94	1.749	0.913	1.924	2.271	2.19	2.203	1.943	0.159	1.67	1.816	1.993	2.143	2.184	0.362	0.002	0.015	2.014	0.013	2.541	1.28588
C1orf43	2.38	0	0	1.1	0	1.105	0	0.641	0.314	2.06	2.38	1.656	1.805	0.707	0.099	1.001	1.245	1.66	1.721	0	0	0	0.61	0	2.487	0.91884
C1orf50	2.063	0	0	1.023	0	1	0	0.082	0.46	0.419	2.063	1.085	0.559	0.018	0.018	0.598	0.031	0.409	0.122	0.058	0	0	0	0	2.376	0.49536
C1orf52	1.576	0	0	1.869	0.993	1.245	0.045	0.512	0.082	1.842	1.576	1.515	1.553	0.491	0.585	0.563	1.817	0.905	0.86	0.518	0.49	0.505	0.504	0.691	3.9	0.98548
C1orf53	1.324	0	0	0.988	0	1.434	0.097	0.091	0.539	0.013	1.324	1.079	0.095	0	0.098	0.058	0.398	0.758	0.025	0.987	0	0.012	0.013	0	1.038	0.41484
C1orf54	1.61	0	0	1.238	0	1.226	1.226	0.923	0.628	0.475	1.61	2.08	1.389	0.375	0.006	0.319	1.145	0.672	0.326	0.005	0.005	0.004	0.005	0	2.588	0.7142
C1orf56	2.063	0.009	0.009	1.671	0.205	0.802	0	0.576	0.497	1.173	2.063	1.238	1.07	1.096	0.6	0.616	0.215	0.661	1.147	0.308	0.042	0.248	0.043	0	1.682	0.72136
C1orf61	1.729	0	0	1.846	0	1.335	0.08	0.085	0.379	0.68	1.729	2.106	1.703	0.864	0.992	0.83	1.032	0.467	1.031	1.004	0.04	0.04	0.039	0	3.349	0.8544
C1orf68	0.011	0	0	0	0	0	0	0	0.102	0	0.011	0	0	0	0	0	0	0.106	0.102	0	0	0	0	0	0	0.01328
C1orf74	1.409	0	0	1.34	0.494	1.345	1.078	1.153	1.388	2.307	1.409	1.359	1.405	1.288	1.279	2.343	1.069	1.823	2.368	1.342	1.099	1.298	1.292	0.022	2.418	1.29312
C1orf87	0	0	0	0	0	0	0	0	0.122	0.144	0	0.003	0.001	0	0	0	0	0.998	0.001	0.016	0	0	0	0	0.911	0.08784
C1orf94	0	0	0	0	0	0	0.991	0	0	0.002	0	0	0	0	0	0	0	1.034	0.2	0	0	0	0	0	0.89	0.12468
C1QA	0.01	0	0	0.042	0	0.187	0.018	0.026	0.026	0.146	0.01	1.598	0.01	0	0.009	0	0.015	0.027	0.086	0.032	0.032	0.032	0.032	0	0.172	0.1004
C1QB	0.031	0	0	0.132	0	0.089	0.006	0.08	0.08	0.333	0.031	1.113	0.031	0	0.028	0	0.048	0.085	0.146	0.1	0.1	0.1	0.1	0	0.411	0.12176
C1QBP	1.336	0	0.988	1.428	0	1.463	0.163	0.501	0.007	0.308	1.336	1.593	1.599	0.176	0.002	0.302	0.343	0.509	0.506	0.508	0.188	0.18	0.188	0	1.979	0.62412
C1QC	0.016	0	0	0.068	0	0.126	0.011	0.041	0.041	0.191	0.016	1.79	0.016	0	0.015	0	0.025	0.044	0.095	0.052	0.051	0.052	0.052	0	0.232	0.11736
C1QL1	0.377	0	0	1.321	0	0.3	0.034	1.898	1.153	1.076	0.377	0.337	0.352	0.026	0.27	0.036	0.416	0.203	2.202	1.184	0.757	1.156	0.757	0.393	2.826	0.69804
C1QL2	0.165	0	0	0.336	0	0.593	0	0.003	0.006	0.003	0.165	0.125	0.177	0	0	0	0.076	0.378	0.324	0.278	0.039	0.038	0.254	0.003	0.124	0.12348
C1QL3	0.081	0	0	0.003	0	0.005	0	0.004	0.149	0.634	0.081	0.075	0.075	0.005	0.005	0.075	0	0.966	0	0	0	0	0	0	0.351	0.10036
C1QL4	2.823	0	0	3.089	0.034	1.038	0.242	0.527	0.012	0.165	2.823	1.84	2.67	0.278	0.01	0.522	0.047	0.395	0.146	0.238	0.007	0.007	0.007	0.009	3.359	0.81152
C1QTNF1	1.352	0	0	1.668	0.007	0.876	0	1.563	0.937	1.976	1.352	2.112	1.927	0.083	0	0.083	0.407	1.753	1.777	0.101	0.91	0.843	1.482	0	3.655	0.99456
C1QTNF12	0.777	0	0	0.165	0	0.203	0.019	0.603	0.583	0.694	0.777	0.534	0.622	0.094	0.043	0.154	0.52	0.471	0.688	0.555	0.473	0.317	0.538	0.051	0.893	0.39096
C1QTNF2	1.145	0	0	0.366	0.023	1.162	0.175	0.025	0.775	0.038	1.145	0.001	0.177	0.001	0.804	0.035	0.131	0.89	0.036	0.034	0.036	0.035	0.035	0	1.127	0.32784
C1QTNF3	0.105	0	0	0.13	0	0.087	0	0.001	0.308	0	0.105	0.001	0.036	0	0.088	0	0	1.166	1.043	0.001	0.001	0.001	0.001	0	0.088	0.12648
C1QTNF4	0.909	0	0	0.578	0.344	0.608	0.343	0.137	0.008	0.944	0.909	0.566	0.568	0.166	0.355	0.166	0.008	0.81	0.397	0.363	0.007	0.012	0.012	0	0.771	0.35924
C1QTNF5	1.824	0	0	1.352	0.218	2.179	0.485	0.931	1.164	0.641	1.824	2.178	1.306	0.225	0.309	0.516	0.013	0.243	0.462	0.18	0.174	0.175	0.181	0.01	3.158	0.78992
C1QTNF6	2.022	0	0	1.087	0	1	0	1.189	1.84	2.46	2.022	1.01	0.231	0.056	0.056	0.795	0	1.03	1.195	1.138	0.977	0.947	0.952	0	4.127	0.96536
C1QTNF7	0.03	0	0	0.431	0	0	0	0.001	0.862	0.391	0.03	0	0.03	0	0	0	0.69	1.318	0.187	0.886	0.187	0.187	0.188	0	0.8	0.24872
C1QTNF8	0.45	0	0	0.903	0	0.396	0	0.693	0.354	0.689	0.45	0.002	0.067	0.002	0.002	0.002	0.023	0.011	0.728	0.429	0.03	0.011	0.011	0	1.345	0.26392
C1QTNF9	0.002	0	0	0.001	0	0.065	0	0	0.284	0.05	0.002	0	0	0	0	0	0	1.142	0	0	0	0	0	0	2.055	0.14404
C1QTNF9B	0.714	0	0	0.731	0	0.613	0	0	0.076	1.667	0.714	0.593	0.714	0	0.199	0	0.594	0.951	2.138	1.106	0.108	0.862	0.836	0	0.976	0.54368
C1R	0.423	0	0	1.163	0	0.339	0	0.002	0.588	0.184	0.423	0.194	0.719	0.001	0.002	0.435	0.121	0.966	0.425	0.08	0.001	0.001	0	0	2.436	0.34012
C1RL	1.237	0	0	2.121	0	0.961	0	0.001	0.677	0.586	1.237	0.616	2.191	0	0.001	1.372	0.036	1.056	0.132	0.238	0	0	0	0	3.627	0.64356
C1S	0.405	0	0	1.395	0.001	0.143	0.002	0.017	0.307	0.025	0.405	0.037	0.15	0.011	0.014	0.108	1.046	0.739	0.297	0.066	0.013	0.013	0.001	0	0.575	0.2308
C2	2.949	0	0	0.231	0	0.178	0.048	0.911	2.414	1.077	2.949	1.603	1.587	1.436	0.828	1.505	1.096	1.73	2.15	1.074	0.483	1.001	0.553	0.481	3.183	1.17868
C20orf141	0.506	0	0	1.481	0	0.198	0	0.304	0.392	0.762	0.506	0.518	0.5	0.712	0.309	0.331	1.34	1.377	1.296	1.313	1.292	0.327	0.326	1.014	1.672	0.65904
C20orf144	0.862	0	0	1.909	0	0.924	0.001	0.112	0.534	0.151	0.862	0.2	0.746	0.182	0.203	0.82	0.375	0.67	0.951	0	0	0	0	0	3.105	0.50428
C20orf173	1.303	0	0	0.845	0	0.47	0.01	0.02	0.169	0.012	1.303	0.041	0.441	0.028	0.448	0.031	0.003	0.542	0.538	0.399	0.401	0.4	0.401	0	1.31	0.3646
C20orf194	1.08	0	0	1.992	0	0.139	0.019	0.692	0.263	1.061	1.08	0.078	0.078	0	0	0.001	0.679	0.119	0.027	0.022	0.022	0.022	0.007	0.683	1.449	0.38052
C20orf202	0.914	0	0	0.735	0	0.003	0.003	0	0.56	0.188	0.914	0.815	0.882	0.866	0.814	0.879	0.516	0.016	0.087	0.088	0.016	0.018	0.014	0	1.742	0.4028
C20orf203	1.981	0	0	0.926	0	0	0	0.037	2.917	0.117	1.981	3.071	2.658	2.106	1.709	1.713	0	2.348	0.148	0.036	0.029	0.023	0.022	0	1.134	0.91824
C20orf204	0.536	0	0	0.335	0	1.548	0.005	0.765	0.584	0.034	0.536	0.967	0.406	0.135	0.035	0.021	0.183	0.424	1.194	0.026	0.15	0.021	0.15	0.024	2.426	0.4202
C20orf27	1.737	0	0	0.845	0.002	1.58	0	0.976	0.138	1.064	1.737	0.626	1.928	0.005	0.005	0.238	1.004	1.07	1.077	0.989	0.052	0.047	0.974	0.115	4.057	0.81064
C20orf85	0.029	0	0.017	0.236	0	0.021	0	0.078	0.079	0.014	0.029	0.026	0.029	0.009	0.001	0.026	0.239	0.081	0.409	0.317	0.45	0.367	0.308	0.014	0.249	0.12112
C20orf96	1.823	0	0	1.889	0.113	1.319	0	0.042	0.25	0.345	1.823	1.98	1.064	0.038	0.042	1.048	0.674	0.343	0.247	0.237	0.658	0.029	0.029	0	4.801	0.75176
C21orf58	2.378	0	0	0.111	0	0.318	0	0	0	0	2.378	1.487	0.72	1.326	0.985	1.491	0.109	1.177	0.635	0.524	0.035	0.035	0.525	0	2.355	0.66356
C21orf59-TCP10L	1.455	0	0	1.336	0	1.031	0.987	1.756	0.42	1.772	1.455	1.538	0.878	0.012	0.01	1.868	0.002	0.868	1.338	1.334	0.355	0.354	1.336	0.002	3.237	0.93376
C21orf62	0.473	0	0	0.17	0	0.113	0	0.168	0.565	0.899	0.473	0.465	0.474	0.056	0.056	0.056	1.694	1.048	0.055	0.055	0	0	0	0.798	2.179	0.39188
C21orf91	1.114	0	0	0.987	0	0.986	0	1.285	0.319	0.422	1.114	1.108	0.126	0.126	0	0.126	0.261	1.592	0.261	0.26	1.238	1.239	1.242	0	2.146	0.63808
C22orf15	0.943	0	0	0.773	0	1.387	0	0.274	0.014	0.612	0.943	0.048	0.946	0	0.002	0.006	0.274	0.007	0.903	0.537	0.273	0.896	0.368	0	2.026	0.44928
C22orf23	1.424	0	0	1.333	1.26	1.293	0.262	0.356	0.08	0.383	1.424	0.342	0.359	0.742	0.297	0.317	0.364	0.47	0.338	0.336	0.337	0.336	0.336	0.035	1.395	0.55276
C22orf24	2.058	0	0	1.122	0	1.269	0.933	0.609	1.47	1.871	2.058	1.156	1.675	0.08	0.969	1.289	1.534	2.08	0.716	1.041	0.939	0.939	0.94	0	2.252	1.08
C22orf31	0.665	0	0	0.271	0	0	0.138	0.173	0.501	0.63	0.665	0.254	0.565	0.139	0.139	0.14	0	0.525	0.488	0.49	0.141	0.142	0.143	0	2.022	0.32924
C22orf34	0.009	0	0	0	0	0	0	0.045	0.046	1.016	0.009	0.512	2.009	0	0	0	0	0.131	0.591	0	0	0	0	0	1.857	0.249
C22orf39	2.527	0	0	1.412	0	1.408	0	0	0.001	0.679	2.527	1.945	1.001	0.322	0.64	0.693	0.115	1.104	0.454	0.454	0.116	0.117	0.116	0	2.319	0.718
C22orf42	0.202	0	0	0.049	0.2	0.48	0.004	0.005	0.237	0.205	0.202	0.201	0.202	0.201	0	0.001	0	0.205	0.205	0.202	0.202	0.202	0.202	0	0.001	0.13632
C2CD2	2.398	0	0	2.883	0	0.001	0	1.545	0.023	1.631	2.398	2.223	1.476	1.044	1.047	1.47	1.451	0.289	1.012	1.007	1.564	1.021	1.004	0	2.273	1.1104
C2CD2L	2.894	0	0	1.909	0.005	1.902	0.032	0.092	0.016	0.111	2.894	1.241	1.961	0.018	0.004	1.41	0.226	0.803	0.076	0.005	0.004	0.034	0.001	0	3.868	0.78024
C2CD3	1.113	0	0	1.104	0	1.105	0	1.335	0.649	0.829	1.113	1.114	1.113	0.666	0.527	0.526	1.105	0.653	0.502	1.302	0.305	0.304	0.304	0.001	2.148	0.71272
C2CD4A	0.854	0	0	0.727	0.997	0.741	0	1.789	0.068	0.616	0.854	0.026	0.859	0.026	0.173	0.174	0.899	1.254	0.181	0.026	0	0.041	0	0.843	2.543	0.54764
C2CD4B	0.079	0	0	0.129	0.198	1.216	0	0.265	0.069	1.254	0.079	0.042	0.077	0.042	0.05	0.05	0.22	1.135	0.042	0.042	0	0.027	0	0.043	1.569	0.26512
C2CD4C	0.419	0	0	0.005	0.001	0.049	0.002	0.001	0.176	0.207	0.419	0.05	0.238	0.01	0.027	0.036	0.027	0.013	0.042	0.028	0	0.01	0	0	0.069	0.07316
C2CD4D	2.632	0	0	0.048	0.001	2	0.665	0.835	0.103	0.773	2.632	1.492	1.826	1.606	0.011	1.648	0.045	2.083	1.805	0.188	0.151	1.091	0.159	0	1.488	0.93128
C2CD5	1.696	0	0	1.029	0	1.001	0	1.416	0.023	1.03	1.696	0.994	1.696	0	0	0.991	0.018	0.065	1.324	0.994	0	0	0	0.997	2.644	0.70456
C2CD6	0.256	0	0	0.288	0	0.376	0	0.239	0.47	1.073	0.256	0.253	0.736	0.238	0.238	0.243	0.016	0.762	0.312	0.308	0.231	0.231	0.23	0	1.271	0.32108
C2orf15	1.459	0	0	1.451	0	1.436	0.065	0	0.025	0.459	1.459	1.306	1.306	0.065	0.065	0.065	0.459	0.218	1.305	0.458	0	0	0	0	1.476	0.52308
C2orf16	0.772	0	0.001	0.672	0.029	0.668	0.042	0.102	0.647	1.281	0.772	0.871	0.771	0.061	0.037	0.039	0.034	1.385	0.763	0.719	0.027	0.055	0.027	0	1.221	0.43984
C2orf27A	0.453	0	0	1.552	0.985	0	0	0.845	0.416	1.232	0.453	1.451	1.46	0.458	0.453	0.453	0	0.479	1.231	0.797	0.395	0.394	0.394	0	2.795	0.66784
C2orf42	1.073	0	0.036	1.085	0	1.104	0.09	0.064	0.939	0.121	1.073	1.927	2.041	0.961	0.063	0.091	2.026	1.051	0.067	1.052	0.063	0.063	0.065	0.036	2.699	0.7116
C2orf49	1.792	0	0	1.627	0	1.021	0	0.063	0.297	1.871	1.792	1.115	1.151	0.118	0.001	0.029	0.033	0.404	0.793	1.322	0.026	0.058	0.058	0.007	1.397	0.599
C2orf50	1.56	0	0	1.974	0	0.996	0	0.007	0.001	0.773	1.56	1	0.74	0.024	0.024	0.588	0.005	0.032	0.051	0.001	0.001	0.001	0	0	1.063	0.41604
C2orf66	0.482	0	0	0.641	0	0.544	0.48	0.945	0	0.39	0.482	0	0.868	0	0	0	0.482	1.568	0.64	0.48	0	0	0.002	0	1.64	0.38576
C2orf68	2.384	0	0	2.067	0	1.596	0	0.365	0.199	1.288	2.384	2.44	2.665	1.293	0.386	0.366	1.028	0.383	0.441	0.2	0.194	0.194	0.194	0	4.13	0.96788
C2orf69	1.063	0	0	1.074	0	1.065	0	0	0.174	0.429	1.063	0.999	1.058	0	0.005	0.005	0.046	0.91	0.056	1.044	0	0	0	0	1.024	0.4006
C2orf72	0.755	0	0	0.757	0	1.136	0.004	0.117	0.922	0.386	0.755	0.381	0.116	0.115	0.115	0.115	0.125	0.83	0.128	0.129	0.129	0.128	0.129	0	1.119	0.33564
C2orf73	1.011	0	0	0.993	0	0.987	0	0.022	0.272	0.284	1.011	0	1.019	0	0	0.005	0	1.121	1.997	1.242	0	0	0	0	2.1	0.48256
C2orf74	1.117	0	0	1.012	0	0.403	0	0.532	0.641	0.002	1.117	0.919	0.522	0.917	0.002	0.002	0	0.191	0.035	0	0	0	0	0	1.334	0.34984
C2orf76	1.242	0	0	1.007	0.011	0.056	0	0.001	0.119	0.112	1.242	1.299	1.381	0.232	0.232	0.232	0.451	0.348	0.005	0.001	0.001	0.001	0.013	0.001	2.198	0.4074
C2orf78	0.863	0	0	0.873	0	0.826	0	0.078	0.172	0.23	0.863	0.858	0.948	0.328	0.94	0.959	0.84	0.327	1.049	0.97	0.975	0.974	0.078	0	1.158	0.57236
C2orf80	0.5	0	0	0.382	0.364	0.072	0	0.041	0.6	0.005	0.5	0.476	0.484	0	0	0.106	0.005	0.019	0.519	0.327	0.303	0	0	0	0.406	0.20436
C2orf81	1.692	0	0.029	0.645	0	1.681	0.138	0.577	1.322	0.103	1.692	0.578	0.794	0.1	0.271	0.248	0.146	0.914	1.749	0.6	0.48	0.479	0.6	0	2.238	0.68304
C2orf83	0.213	0	0	0.458	0	0.009	0.087	0.316	0.225	0.743	0.213	0.213	0.213	0.213	0.213	0.213	0.236	0.502	0.807	0.813	0.213	0	0	0	0.912	0.27248
C2orf88	0.967	0	0	1.266	0.019	1.546	0	0.185	0.663	0.034	0.967	0.787	0.183	0.002	0.783	0.932	0.023	0.959	0.043	0.028	0.023	0.004	0.027	0	0.664	0.4042
C2orf92	2.394	0	0	1.276	0.072	0.982	0.986	1.93	0.98	2.877	2.394	2.895	2.73	2.2	2.425	2.024	1.264	2.144	2.317	2.01	1.923	1.92	1.921	0.985	2.775	1.73696
C3	0.265	0	0	0.738	0.043	0.186	0.085	1.416	1.299	0.055	0.265	0.544	0.197	0.333	0.056	0.153	0.512	1.4	0.54	0.287	0.555	0.551	0.735	0.001	1.22	0.45744
C3AR1	2.031	0	0	0.744	0.872	0.52	0.002	0.903	0.398	2.29	2.031	1.748	2.487	1.372	1.376	1.55	0.644	3.011	1.77	0.065	0	1.107	0.064	0.008	3.035	1.12112
C3orf14	0	0	0	0.999	0	0	0.998	0	0.012	0.998	0	0	0	0	0	0	1	1.281	0.997	0.996	0	0.997	0.999	0	2.053	0.4532
C3orf18	0.891	0	0	1.225	0.037	2.079	0.057	0.095	0.659	0.153	0.891	1.309	1.31	0.151	0.186	0.55	0.898	0.201	1.725	0.079	0.026	0.026	0.066	0.896	2.347	0.63428
C3orf20	0.588	0	0	0.223	0	0.225	0.002	0.244	1.204	0.293	0.588	0.22	0.848	0.219	0.285	0.22	0.221	1.265	0.38	0.244	0.021	0.003	0.031	0	0.31	0.30536
C3orf22	0.119	0	0	0.296	0	0.001	0	0.36	0.003	0.336	0.119	0.003	0.329	0.038	0.003	0.037	0.292	0.35	0.376	0.357	0.292	0.291	0.323	0	0.363	0.17152
C3orf33	1.151	0	0	1.083	0	1.042	0.035	0.134	0.909	0.927	1.151	0.307	1.298	0.06	0.035	0.058	1.033	0.906	0.077	0.067	0.02	0	0	0	0.94	0.44932
C3orf35	0.002	0	0	0	0	0	0	0.001	0.104	0.002	0.002	0.002	0.002	0.002	0.002	0.002	0	0.12	0.001	0	0	0	0	0	0.041	0.01132
C3orf38	1.036	0	0	1.001	0	1.002	1.019	0	0.011	0.011	1.036	0.041	1.036	0	0	0.041	0.568	0.292	0.994	0.994	0	0	0	0	0.005	0.36348
C3orf49	0.002	0	0	0.002	0	0.015	0	0	0.426	1.247	0.002	0.002	0.002	0	0	0	0.002	0.726	1.261	0.003	0.002	0.003	0.002	0.002	0.708	0.17628
C3orf52	0.459	0	0	1.919	0.456	0.925	0	1.026	2.176	1.255	0.459	0	0.459	0	0	0	0.511	1.386	1.382	1.26	0.921	0.463	0.922	0	3.951	0.7972
C3orf56	0	0	0	0.252	0	0.09	0.218	0.181	0.614	0.253	0	0	0	0	0	0	0.181	0.455	0.443	0.359	0.1	0.351	0.435	0	0.311	0.16972
C3orf62	1.119	0	0	1.022	0.018	0.037	0	0.136	0.787	0.482	1.119	0.244	0.244	0.235	0.287	0.247	0.022	0.028	0.705	0.022	0.017	0.026	0.018	0.004	1.067	0.31544
C3orf67	0.472	0	0	0.998	0	0.437	0.004	0.005	0.829	1.01	0.472	1.02	0.059	0.427	0.461	0.427	1.032	0.653	0.431	1.015	0.411	0.41	0.41	0	2.503	0.53944
C3orf70	0.037	0	0	0.001	0	0.973	0	0.003	0.005	0.037	0.037	0.191	0.217	0	0	0	0	0.116	0	0	0	0	0	0	0.247	0.07456
C3orf80	0.363	0	0	2.348	0	1.346	0.363	0.369	0.889	0.371	0.363	0.366	0.363	0.364	0.366	0.364	0.046	0.795	0.363	0	0	0.001	0.001	0.046	0.419	0.39624
C3orf84	0.632	0	0	0.21	0.164	0.19	0.019	0.19	0.235	0.207	0.632	0.516	0.308	0.455	0.102	0.241	0.396	0.165	0.171	0.163	0.164	0.164	0.163	0	1.242	0.26916
C3orf85	0	0	0	0	0	1.605	0	0	0	0.017	0	0	0	0	0	0	0	0	1.089	0.794	0	0	0	0	0.017	0.14088
C3orf86	1.223	0	0	0.081	0.003	0.003	0.001	0.011	0.959	1.001	1.223	1.144	1.008	1.004	1.003	1.143	0	0.971	0.012	0.136	0	0	0	0	1.21	0.48544
C4A	2.713	0	0	0.706	0.01	0.71	0.497	0.7	0.77	1.229	2.713	1.261	2.169	1.787	1.24	2.113	0.714	0.691	0.82	0.027	0.021	0.016	0.02	0.008	1.37	0.8922
[truncated: 17,718 more rows]
