# Supplementary material for: Identification of key regulators responsible for dysregulated networks in osteoarthritis by large-scale expression analysis
Source: J Orthop Surg Res. 2021 Apr 14;16:259. doi: 10.1186/s13018-021-02402-9 (PMC8045172; doi:10.1186/s13018-021-02402-9)
Supplement: Supplementary file 3 — Additional file 3: Sup.table 3: Putative targets of JUN. [file 13018_2021_2402_MOESM3_ESM.txt]

DUSP1
UBC
KLF6
FOSB
ZFP36
PPP1R15A
ERCC1
AFF1
ABLIM1
PLK3
TAF10
JUND
PLAT
RTN4
ATF3
TRIB1
CCRL2
GADD45B
KIF13A
RAPGEF1
MAFF
TPP1
PKIG
DNAJB1
FAM222B
EPAS1
MCL1
FOXO3
ATXN1
IFRD1
ATP8B1
TUSC2
DDA1
BHLHE40
TMEM127
ACOT7
CTDNEP1
CDKN1A
RHOB
NUP153
KLF9
UFC1
IER3
ITGB1
JUNB
NEK1
SBNO2
SH2B3
ADM
UTRN
KCNN4
MRPS16
CSNK2B
EIF3I
KLF2
FOSL2
NFIL3
APOLD1
TNS3
COL1A1
IER2
CELF1
JUN
IGF1R
CCNL1
MKNK2
MZF1
CLP1
FADD
BLOC1S1
TM4SF1
MBNL2
MLXIP
EIF1
CXCL2
THBS3
VARS
DDIT4
COA1
IER5
LSM4
MMP19
PTPN6
MKKS
ACP2
PIK3R3
CAPG
PFN1
P2RX4
AIFM1
VAMP8
ATP6V0D1
HDAC3
SOCS3
PGLS
BTG2
NR4A1
PEX14
DUSP8
SAE1
KLHL21
GPN1
ZBTB5
TMEM259
TPT1
EEF1G
ERAL1
ARHGAP29
PPP2CA
B3GALT4
MPV17
MRPL11
KCNJ15
PCMT1
PHLDB1
PLGRKT
PPP1R3C
SLC6A9
ZFP36L1
MED20
VTI1B
ARHGEF18
RALB
RITA1
DNASE1L1
CHCHD2
FOS
MXI1
GSTP1
TBCB
PIGC
YIF1A
CSTB
FIBP
EDEM2
NFKBIE
POLR2I
KXD1
BRD2
VOPP1
PCBP2
LTA4H
FAM89B
MAP1LC3B
TMEM208
ADCY7
HPS5
ATP6V1E1
GPSM3
RNF34
KLF4
SRI
KDM8
NSL1
PTPN21
MYNN
YWHAH
SOCS2
SRGN
TTI2
LEPROTL1
UFSP2
POLR2L
DMWD
THEM6
DPM1
MAPK13
STX12
CDV3
PPP2R2A
AURKAIP1
LSM3
TIMP1
CALD1
TRIM27
FBXO9
GGCX
HSP90AA1
MRPL44
TWF2
UBAC1
UBE2M
MVP
HES1
CDC5L
UBE2A
OSGEPL1
HMGN4
XPA
ZKSCAN4
TP53BP2
RPL14
SMG8
NFIB
DDIT3
PI4K2A
YBX3
BTG1
PIM1
GTF3C2
PLIN2
ARMT1
EHMT2
PRKACB
ASH1L
COMT
WEE1
MAP2K1
NCOA4
RFC4
SLC25A11
STRA6
TRIP10
SPINT2
